# Supplementary material for: Physical Activity in Non-Frail and Frail Older Adults
Source: PLoS One. 2015 Apr 24;10(4):e0123168. doi: 10.1371/journal.pone.0123168 (PMC4409218; doi:10.1371/journal.pone.0123168)
Supplement: S1 Dataset — (XLS) [file pone.0123168.s001.xls]

## Sheet: Dataset
Resp.ID	Geslacht	lftd_jr	lftd_5cat	lftd_3cat	ISAR1	ISAR2	ISAR3	ISAR4	ISAR_tot	ISAR_2cat	Healthstatus	Neerslag_mm	Gem_temp	Zonuren_tot	Gem_windsnelheid	Maand	Srt_dg_1	Datum_dg_1	Inv.00_01_d1	Inv.01_02_d1	Inv.02_03_d1	Inv.03_04_d1	Inv.04_05_d1	Inv.05_06_d1	Inv.06_07_d1	Inv.07_08_d1	Inv.08_09_d1	Inv.09_10_d1	Inv.10_11_d1	Inv.11_12_d1	Inv.12_13_d1	Inv.13_14_d1	Inv.14_15_d1	Inv.15_16_d1	Inv.16_17_d1	Inv.17_18_d1	Inv.18_19_d1	Inv.19_20_d1	Inv.20_21_d1	Inv.21_22_d1	Inv.22_23_d1	Inv.23_24_d1	Sed_ah.day1_00_01	Sed_ah.day1_01_02	Sed_ah.day1_02_03	Sed_ah.day1_03_04	Sed_ah.day1_04_05	Sed_ah.day1_05_06	Sed_ah.day1_06_07
E0002	0	80	4	2	0	0	0	0	0	0	3	0.1	17	51.4	3.6	10	5	2011-09-29	60	59.9	60	60	60	60	22.7	0	0	0	0	0	0	0	0	0	2.17	60	59.6	60	60	59.4	60	60	0	0	0	0	0	0	28.8
E0034	0	72	2	1	0	0	0	0	0	0	3	21.2	6.5	14.9	7	12	3	2011-12-06	59.8	60	60	60.1	60	60	35.8	0	0	0	0	0	0	0	0	0	0	0	0	0	0	0	0	0	0	0	0	0	0	0	17
E0040	0	75	2	1	0	0	1	0	1	0	2	33.85	15	16.3	6.7	10	3	2011-10-04	9999	9999	9999	9999	9999	9999	50.5	0	0	0	0	0	0	0	0	0	0	18	60	60	60	60	59.9	60	9999	9999	9999	9999	9999	9999	8.5
E0044	1	75	2	1	1	0	0	0	1	0	3	17.6	11	33.9	5.7	4	7	2012-04-21	60	59.8	60	60	60	59.4	59.9	3.67	0	0	0	0	0	0	0	0	0	0	0	0	0	0	14.2	60	0	0	0	0	0	0.167	0
E0045	1	69	1	1	0	0	0	1	1	0	3	3.75	10	20.7	4.1	10	3	2011-10-25	9999	9999	9999	9999	9999	9999	60	55.7	0	0	0	0	0	0	0	0	0	0	0	0	0	0	22	60	9999	9999	9999	9999	9999	9999	0
E0061	0	75	2	1	0	0	0	0	0	0	3	0.05	7.5	26.9	3.6	11	3	2011-11-08	9999	9999	9999	9999	9999	9999	9999	9999	9999	9999	9999	9999	9999	9999	9999	9999	9999	9999	9999	9999	9999	9999	9999	9999	9999	9999	9999	9999	9999	9999	9999
E0081	0	69	1	1	0	0	0	1	1	0	2	34.05	11	18.2	3.9	5	7	2012-04-28	60	59.8	60	60	60	60	29.2	0	0	0	0	0	0	0	0	0	0	0	0	0	0	0	49	60	0	0	0	0	0	0	20.2
E0142	0	65	1	1	0	0	0	0	0	0	1	2.1	15.5	52.2	2.3	9	6	2011-09-23	9999	9999	9999	9999	9999	9999	45.1	0	0	0	0	0	0	0	0	0	0	15.2	60	60	60	60	59.8	60	9999	9999	9999	9999	9999	9999	10.3
E0161	1	83	4	2	0	0	0	1	1	0	3	3.25	10	18.9	3.7	10	6	2011-10-28	60.1	59.8	28.6	0	0	0	0	0	0	0	0	0	0	0	0	0	0	0	0	0	0	0	34	60	0	0	0	0	0	0	0
E0167	0	68	1	1	0	0	0	0	0	0	3	35.4	6.5	15.3	6.1	12	4	2011-11-30	9999	9999	9999	9999	9999	9999	9999	9999	9999	9999	9999	9999	9999	9999	9999	9999	9999	9999	9999	9999	9999	9999	9999	9999	9999	9999	9999	9999	9999	9999	9999
E0186	1	83	4	2	0	0	0	1	1	0	2	15.6	11	43.6	4	10	6	2011-10-14	60	59.9	60	60	60	60	31.7	0	0	0	0	0	0	0	0	0	0	0	0	0	0.833	60	60	60	0	0	0	0	0	0	25.6
E0198	1	67	1	1	0	0	0	0	0	0	2	21.2	6.5	14.9	7	12	3	2011-12-06	9999	9999	9999	9999	9999	9999	60	60	60	3	0	0	0	0	0	0	0	0	0	0	0	32.5	45	60	9999	9999	9999	9999	9999	9999	0
E0237	0	88	5	5	0	0	0	0	0	0	1	7.75	14.5	28.7	5	9	6	2011-09-16	9999	9999	9999	9999	9999	9999	60.1	46.4	0	0	0	0	0	0	0	0	0	0	0	0	0	0	5.75	60	9999	9999	9999	9999	9999	9999	0
E0263	1	78	3	2	0	0	0	1	1	0	3	15.6	11	42.1	3.7	10	4	2011-10-12	60	59.9	60	60	60	60	60	60	60	6.5	0	0	0	0	0	0	0	0	59.5	60	60	60	60	60	0	0	0	0	0	0	0
E0276	1	76	3	2	1	0	0	0	1	0	4	40.6	11	30.8	4.5	4	3	2012-04-26	9999	9999	9999	9999	9999	9999	60	35	0	0	0	0	0	0	0	0	0	0	0	0	0	33.3	60	60	9999	9999	9999	9999	9999	9999	0
E0305	0	81	4	2	0	0	0	1	1	0	3	19.45	7	17.3	6.3	12	6	2011-11-25	9999	9999	9999	9999	9999	9999	60.2	59.8	60	60.2	59.8	9.67	0	0	0	0	0	0	0	0	0	0	0	0	9999	9999	9999	9999	9999	9999	0
E0307	1	66	1	1	0	0	0	0	0	0	4	15.6	11	42.1	4.1	10	3	2011-10-15	60	59.9	60	60	60	0	0	0	0	0	0	0	0	0	0	0	0	0	0	0	0	0	0	0	0	0	0	0	0	60	60
E0355	0	69	1	1	0	0	0	0	0	0	3	2.2	10	45.9	5.1	10	6	2011-10-21	9999	9999	9999	9999	9999	9999	9999	9999	9999	9999	9999	9999	9999	9999	9999	9999	9999	9999	9999	9999	9999	9999	9999	9999	9999	9999	9999	9999	9999	9999	9999
E0390	1	75	2	1	0	0	0	0	0	0	3	3.2	13.5	24.2	3.6	10	5	2011-10-27	9999	9999	9999	9999	9999	9999	0	0	0	0	0	0	0	0	0	0	0	0	0	0	0	0	26.3	60	9999	9999	9999	9999	9999	9999	0
E0428	0	68	1	1	0	0	0	0	0	0	3	15.6	11	42.1	4.1	10	7	2011-10-15	60	60	60	19.3	0	0	0	0	0	0	0	0	0	0	0	0	0	0	0	0	0	0	0	25.8	0	0	0	0	0	0	0
E0441	0	73	2	1	0	0	1	0	1	0	2	0	3	20.1	2.1	11	4	2011-11-16	9999	9999	9999	9999	9999	9999	9999	9999	9999	9999	9999	9999	9999	9999	9999	9999	9999	9999	9999	9999	9999	9999	9999	9999	9999	9999	9999	9999	9999	9999	9999
E0474	1	72	2	1	0	0	0	0	0	0	3	11.5	11	44.6	4.7	10	4	2011-10-19	9999	9999	9999	9999	9999	9999	9999	9999	9999	9999	9999	9999	9999	9999	9999	9999	9999	9999	9999	9999	9999	9999	9999	9999	9999	9999	9999	9999	9999	9999	9999
E0478	1	69	1	1	0	0	0	0	0	0	4	30.15	12	47.2	4.7	5	4	2012-05-09	60	59.8	60	60	60	60	60	52.5	0	0	0	0	0	0	0	0	0	0	0	0	0	0	31.4	60	0	0	0	0	0	0	0
E0495	0	68	1	1	0	0	0	0	0	0	4	0	3	20.1	2.1	11	4	2011-11-16	59.8	60	60	60	60	60	60	28.5	0	0	0	11.7	55.8	0	0	0	0	0	0	0	0	0	45.3	60	0	0	0	0	0	0	0
E0498	1	71	2	1	0	0	0	0	0	0	1	30.5	6.5	15.4	7.9	12	4	2011-12-07	9999	9999	9999	9999	9999	9999	9999	9999	9999	9999	9999	9999	9999	9999	9999	9999	9999	9999	9999	9999	9999	9999	9999	9999	9999	9999	9999	9999	9999	9999	9999
E0510	1	70	1	1	0	0	1	0	1	0	2	19.75	12	18	4.1	5	5	2012-05-03	9999	9999	9999	9999	9999	9999	60	16.3	0	0	0	0	0	0	0	0	0	0	6.67	60	60	60	60	60	9999	9999	9999	9999	9999	9999	0
E0543	0	69	1	1	0	0	0	0	0	0	2	24.55	11	33	5.3	4	3	2012-04-24	9999	9999	9999	9999	9999	9999	31.2	0	0	0	0	0	0	0	0	0	0	0	0	0	0	58.2	58.2	60	9999	9999	9999	9999	9999	9999	24.3
E0576	0	80	3	2	0	0	0	0	0	0	3	2.1	15.5	52.2	2.3	9	6	2011-09-23	60	59.9	60	60	60	60	58.5	0	0	0	0	0	0	0	0	0	0	0	0	0	0	11.8	60	60	0	0	0	0	0	0	0.75
E0580	1	74	2	1	0	0	0	0	0	0	3	40.7	6.5	11.3	6.9	12	5	2011-12-01	9999	9999	9999	9999	9999	9999	60	19.5	0	0	0	0	0	0	0	0	0	0	0	0	0	0	33.7	60	9999	9999	9999	9999	9999	9999	0
E0584	0	68	1	1	0	0	0	0	0	0	3	0	7.5	29.8	3.1	11	6	2011-11-11	59.8	60	60	60	60	60	60	60	60	9.67	0	0	0	0	0	0	0	0	0	0	0	0	24.2	60	0	0	0	0	0	0	0
E0591	0	69	1	1	0	0	0	0	0	0	2	0	7.5	36.8	4	11	5	2011-11-10	59.8	60.1	60	60	60	60	39.5	0	0	0	0	0	0	0	0	0	0	0	0	0	0	0	36.3	60	0	0	0	0	0	0	14.8
E0598	0	90	5	5	1	0	0	0	1	0	4	2.2	15.5	39.6	3.1	9	4	2011-09-21	60	59.9	60	60	60	60	59.2	0	0	0	0	0	0	0	0	0	0	0	0	0	0	0	35.7	60	0	0	0	0	0	0	0.25
E0616	0	77	3	2	0	0	0	0	0	0	3	30.1	6.5	14.9	7.3	12	6	2011-12-09	59.8	60	60	60	60	30.8	0	0	0	0	0	0	0	0	0	0	0	0	0	0	0	0	24.7	60	0	0	0	0	0	2	0
E0620	1	70	1	1	0	0	0	0	0	0	3	14.7	12	59.6	4	5	7	2012-05-12	9999	9999	9999	9999	9999	9999	48	0	0	0	0	0	0	0	0	0	0	0	0	0	0	0	58.8	60	9999	9999	9999	9999	9999	9999	7.5
E0621	1	68	1	1	0	0	0	0	0	0	3	35.4	6.5	15.3	6.1	12	4	2011-11-30	9999	9999	9999	9999	9999	9999	44	0	0	0	0	0	0	0	0	0	0	0	0	0	0	28.8	60	59.9	9999	9999	9999	9999	9999	9999	4
E0638	0	66	1	1	0	0	0	0	0	0	2	21.2	6.5	14.9	7	12	3	2011-12-06	9999	9999	9999	9999	9999	9999	0	0	0	0	0	0	0	0	0	0	0	0	0	0	0	21.5	60	60	9999	9999	9999	9999	9999	9999	0
E0639	1	68	1	1	0	0	0	0	0	0	3	0.85	3	18.1	2.9	11	7	2011-11-19	9999	9999	9999	9999	9999	9999	60.1	45.3	0	0	0	0	0	0	0	0	0	0	0	0	0	0	36.2	22.9	9999	9999	9999	9999	9999	9999	0
E0656	1	70	2	1	0	0	1	0	1	0	2	24.55	11	33	5.3	4	3	2012-04-24	9999	9999	9999	9999	9999	9999	59.5	44.5	0	0	0	0	0	0	0	0	0	0	0	0	0	15	60	60	9999	9999	9999	9999	9999	9999	0.167
E0658	0	69	1	1	0	0	0	0	0	0	3	30.5	6.5	15.4	7.9	12	4	2011-12-07	9999	9999	9999	9999	9999	9999	60	2.5	0	0	0	0	0	0	0	0	0	0	0	0	0	0	46.8	60	9999	9999	9999	9999	9999	9999	0
E0698	0	65	1	1	0	0	0	0	0	0	3	7.75	14.5	28.7	5	9	6	2011-09-16	9999	9999	9999	9999	9999	9999	9999	9999	9999	9999	9999	9999	9999	9999	9999	9999	9999	9999	9999	9999	9999	9999	9999	9999	9999	9999	9999	9999	9999	9999	9999
E0724	0	77	3	2	0	0	0	1	1	0	2	15.6	11	42.1	3.7	10	4	2011-10-12	48.3	59.9	60	60	60	60	60	60	7.33	0	0	0	0	0	0	0	0	0	0	0	0	0	0	0	0	0	0	0	0	0	0
E0727	1	77	3	2	0	0	0	0	0	0	3	34	11	25.8	4	4	6	2012-04-27	9999	9999	9999	9999	9999	9999	60	50.2	0	0	0	0	0	0	0	0	0	0	0	0	0	0	2.17	60	9999	9999	9999	9999	9999	9999	0
E0742	1	68	1	1	0	0	0	0	0	0	3	50.8	5.5	14.2	5	12	5	2011-12-15	9999	9999	9999	9999	9999	9999	9999	9999	9999	9999	9999	9999	9999	9999	9999	9999	9999	9999	9999	9999	9999	9999	9999	9999	9999	9999	9999	9999	9999	9999	9999
E0751	1	66	1	1	0	0	0	0	0	0	2	56.4	5.5	15.1	5.7	12	4	2011-12-14	59.8	60	60	60	60	60	60	56.5	0	0	0	0	0	0	0	0	0	0	0	0	0	0	0	11.7	0	0	0	0	0	0	0
E0799	1	66	1	1	0	0	0	0	0	0	3	21.2	6.5	14.9	7	12	3	2011-12-06	59.8	60	60	60	60	60	60	22.2	0	0	0	0	0	0	0	0	0	0	0	0	7.83	60	60	60	0	0	0	0	0	0	0
E0800	1	66	1	1	0	0	0	1	1	0	4	2.1	15.5	52.2	2.3	9	6	2011-09-23	9999	9999	9999	9999	9999	9999	50.5	0	0	0	10.3	60	60.1	59.9	60	22.3	0	0	0	0	39.7	60	60	60	9999	9999	9999	9999	9999	9999	8
E0809	0	83	4	2	0	0	0	0	0	0	3	15.6	11	43.6	4	10	6	2011-10-14	60	59.9	60	60	60	60	60.1	60	24.5	0	0	0	0	0	0	0	0	0	0	0	36.8	60	60	60	0	0	0	0	0	0	0
E0852	1	83	4	2	1	0	0	0	1	0	4	15.6	11	42.1	4.1	10	7	2011-10-15	60	59.9	60	60	60	60	60	25.7	0	0	0	0	55.2	13.5	0	0	0	0	0	0	0	0	19	60	0	0	0	0	0	0	0
E0859	0	71	2	1	0	0	0	0	0	0	1	24.6	12	19	4.6	5	6	2012-05-04	9999	9999	9999	9999	9999	9999	53.5	0	0	0	0	0	0	0	0	0	0	37.5	29.3	0	0	0	0	0	9999	9999	9999	9999	9999	9999	6
E0862	1	77	3	2	0	0	0	0	0	0	3	24.6	12	19	4.6	5	6	2012-05-04	9999	9999	9999	9999	9999	9999	53.7	0	0	0	0	0	0	0	0	0	0	0	0	0	0	0	0	5.83	9999	9999	9999	9999	9999	9999	6
E0877	0	78	3	2	0	0	0	0	0	0	3	42.25	15	15.7	5.4	10	6	2011-10-07	9999	9999	9999	9999	9999	9999	9999	9999	9999	0	0	0	0	0	0	0	0	0	0	0	0	0	0	24.2	9999	9999	9999	9999	9999	9999	9999
E0884	0	81	4	2	1	0	0	0	1	0	3	11.2	12	70.3	2.9	5	7	2012-05-26	9999	9999	9999	9999	9999	9999	9999	9999	9999	9999	9999	9999	9999	9999	9999	9999	9999	9999	9999	9999	9999	9999	9999	9999	9999	9999	9999	9999	9999	9999	9999
E0894	0	80	3	2	1	0	0	0	1	0	3	0	17	58.2	2.9	10	4	2011-09-28	9999	9999	9999	9999	9999	9999	0	0	0	0	0	0	0	0	0	0	0	0	0	0	0	28.9	59.9	60	9999	9999	9999	9999	9999	9999	0
E0907	1	85	5	5	0	0	0	0	0	0	2	0	3	20.1	2.1	11	4	2011-11-16	59.8	60	60	60	60	60	42.3	0	0	0	0	0	0	0	0	0	0	0	0	0	0	35.2	60	60	0	0	0	0	0	0	11.7
E0911	1	75	2	1	0	0	0	0	0	0	2	46.05	15	12.9	7.4	10	4	2011-10-05	60	59.9	60	60	60	49.6	0	0	0	0	0	0	0	0	0	0	0	0	0	0	0	4.25	60	60	0	0	0	0	0	10.4	46.1
E0956	0	67	1	1	0	0	0	0	0	0	3	34	11	25.8	4	4	6	2012-04-27	9999	9999	9999	9999	9999	9999	60	60	60	60	60	50.7	0	36.2	26	0	0	0	0	0	0	0	55.3	60	9999	9999	9999	9999	9999	9999	0
E0970	0	69	1	1	0	0	0	1	1	0	3	34.3	6.5	14.7	7.4	12	5	2011-12-08	23.8	60	60	60.1	60	60	60	4.67	0	0	0	0	13.2	50.2	0	0	0	0	0	0	0	0	0	0	0	0	0	0	0	0	0
E0982	0	84	4	2	0	0	0	0	0	0	5	0	15.5	58	2.3	9	3	2011-09-27	9999	9999	9999	9999	9999	9999	60.1	35.4	0	0	0	0	0	0	0	0	0	52.2	60.1	46.7	45.3	59	60	60	9999	9999	9999	9999	9999	9999	0
E0986	0	78	3	2	0	0	0	0	0	0	3	15.6	11	43.6	4	10	6	2011-10-14	0	0	0	0	0	0	0	0	0	0	0	0	0	0	0	0	0	27.5	10.1	0	0	0	0	0	0	0	0	0	0	0	0
E0995	0	73	2	1	0	0	0	0	0	0	3	0.05	7.5	26.9	3.3	11	3	2011-11-08	59.8	60	60	60	60	60	60	24.1	0	0	0	0	0	0	0	0	0	0	0	0	0	50.2	60.1	55.7	0	0	0	0	0	0	0
E1030	0	74	2	1	0	0	0	0	0	0	3	1.25	7	20.8	6.1	11	5	2011-11-24	9999	9999	9999	9999	9999	9999	28.5	0	0	0	0	0	0	0	0	0	0	0	0	0	0	17.7	60	60	9999	9999	9999	9999	9999	9999	21.5
E1061	0	79	3	2	0	0	0	0	0	0	3	2.1	15.5	54.5	2.8	9	7	2011-09-24	60	60	60	60	60	60	60	60	3.83	0	0	0	0	0	0	0	0	0	0	0	0	0	0	0	0	0	0	0	0	0	0
E1065	0	85	5	5	0	0	0	0	0	0	4	7.75	14.5	28.7	5	9	6	2011-09-16	9999	9999	9999	9999	9999	9999	60	34.4	0	0	0	0	0	0	0	0	0	0	0	0	0	54.6	49.4	60	9999	9999	9999	9999	9999	9999	0
E1070	1	69	1	1	0	0	0	0	0	0	3	34.3	6.5	14.7	7.4	12	5	2011-12-08	59.8	60	60	60	60	60	60	47.3	0	0	0	0	0	0	0	0	0	0	0	0	0	0	0	30	0	0	0	0	0	0	0
E1076	1	71	2	1	1	0	0	0	1	0	4	34.2	7.2	22.3	6.1	12	7	2011-11-26	59.8	60	60	60	60	60	60	60	5	0	0	0	0	25.2	60	14	0	0	0	0	0	34.3	60	60	0	0	0	0	0	0	0
E1086	1	68	1	1	0	0	0	0	0	0	3	42.25	15	7.5	6	10	6	2011-10-07	0	0	0	0	0	0	0	0	0	0	0	0	0	0	0	0	0	0	0	0	0	0	0	0	0	0	0	0	0	0	0
E1101	1	69	1	1	0	0	0	0	0	0	3	15.6	11	43.6	4	10	6	2011-10-14	60	59.9	60	60	60	59.8	60	41.2	0	0	0	0	0	0	0	0	0	0	0	0	0	0	0	0	0	0	0	0	0	0.167	0
E1102	0	70	2	1	0	0	0	0	0	0	3	0	17	58	2.3	9	3	2011-09-27	9999	9999	9999	9999	9999	9999	0	0	0	0	0	0	0	0	0	0	0	0	0	0	0	0	0	0	9999	9999	9999	9999	9999	9999	0
E1105	0	78	3	2	0	0	0	1	1	0	3	2.2	15.5	39.6	3.1	9	4	2011-09-21	0	0	0	0	35.8	53	60	36.4	0	0	0	0	0	0	0	0	0	0	0	0	0	0	27.4	59.6	0	0	0	0	0	0	0
E1107	0	66	1	1	0	0	0	0	0	0	3	1.05	7	18.3	5	11	3	2011-11-22	9999	9999	9999	9999	9999	9999	60	60	11.3	0	0	0	0	0	0	0	0	0	0	0	0	24.3	60	60	9999	9999	9999	9999	9999	9999	0
E1135	0	73	2	1	0	0	1	0	1	0	1	12.2	11	38.7	3.9	10	3	2011-10-11	9999	9999	9999	9999	9999	9999	9999	9999	9999	0	0	0	0	0	0	0	0	0	0	0	0	0	0	0	9999	9999	9999	9999	9999	9999	9999
E1138	0	79	3	2	0	0	0	0	0	0	3	2.2	15.5	38.3	3.6	9	3	2011-09-20	9999	9999	9999	9999	9999	9999	60	60	60	55	0	0	0	0	0	0	0	0	0	0	0	34.5	59.9	60	9999	9999	9999	9999	9999	9999	0
E1154	1	71	2	1	0	0	0	0	0	0	2	19.45	7	17.3	6.3	11	6	2011-11-25	9999	9999	9999	9999	9999	9999	60	60	60	14.8	0	0	0	0	0	0	0	0	0	32.2	60	60	59.3	60	9999	9999	9999	9999	9999	9999	0
E1163	0	72	2	1	0	0	0	1	1	0	1	3.8	17	44.1	4.4	10	6	2011-09-30	60	59.9	60	60	60	60	60	33.8	0	0	0	0	0	0	0	0	0	0	0	0	0	17.4	60	60	0	0	0	0	0	0	0
E0213	0	66	1	1	1	0	0	1	2	1	4	40.7	6.5	11.3	6.9	12	5	2011-12-01	9999	9999	9999	9999	9999	9999	59.9	60	31	0	0	0	0	0	0	0	0	10	60	60	60	60	60	60	9999	9999	9999	9999	9999	9999	0
E0225	1	80	3	2	1	2	0	0	3	1	4	33.8	6.5	11	7.3	12	6	2011-12-02	9999	9999	9999	9999	9999	9999	47.5	0	0	0	0	0	0	0	0	0	0	0	0	0	53	60	60	60	9999	9999	9999	9999	9999	9999	5.67
E0405	1	68	1	1	1	2	1	0	4	1	4	1.05	7	18.3	5	11	3	2011-11-22	59.8	60	60	60	60	60	12.8	0	0	0	0	0	0	0	0	0	0	42	41.8	0	0	0	27.3	60	0	0	0	0	0	0	28.3
E0423	1	66	1	1	0	0	1	1	2	1	4	4.25	10	26.5	3.9	10	4	2011-10-26	0	0	0	0	0	0	0	0	0	0	0	0	0	0	0	0	0	0	0	0	0	0	54.7	60	0	0	0	0	0	0	0
E0482	1	67	1	1	0	2	0	0	2	1	4	1.05	7	18.3	5	11	3	2011-11-22	9999	9999	9999	9999	9999	9999	60	60	17.5	0	0	0	0	0	0	0	0	0	0	0	0	0	54	60	9999	9999	9999	9999	9999	9999	0
E0631	1	74	2	1	1	2	0	1	4	1	4	2.2	10	45.9	5.1	10	6	2011-10-21	9999	9999	9999	9999	9999	9999	60	59.2	0	0	0	0	0	0	0	0	0	17.4	60	60	60	60	60	60	9999	9999	9999	9999	9999	9999	0
E0712	1	81	4	2	1	2	1	1	5	1	3	0.8	3	17.9	2.3	11	6	2011-11-18	9999	9999	9999	9999	9999	9999	56.2	0	0	0	0	0	0	0	0	0	0	0	0	0	0	0	57	60	9999	9999	9999	9999	9999	9999	2.83
E0732	1	77	3	2	1	0	1	0	2	1	4	0	17	58.2	2.9	10	4	2011-09-28	60	59.9	60	60	60	59.3	0	0	0	0	0	0	0	0	0	0	0	0	0	0	5.25	60	60	60	0	0	0	0	0	0.333	26.3
E0783	0	85	4	2	0	0	1	1	2	1	2	40.55	11	30.8	4.6	4	5	2012-04-26	60	59.8	60	60	60	60	50.5	0	0	0	0	0	0	0	0	5.83	60	0.5	16.8	45.7	2.17	0	47.5	60	0	0	0	0	0	0	8.17
E1173	0	84	4	2	1	0	1	0	2	1	1	2.1	15.5	54.5	2.8	9	7	2011-09-24	60	59.9	60	60.1	59.9	60	60.1	13.1	0	0	0	0	0	0	0	0	0	0	0	0	0	0	0	57.9	0	0	0	0	0	0	0
[truncated: 206 more columns]

## Sheet: variable information
Variable Information
Variable	Position	Label	Measurement Level	Role	Column Width	Alignment	Print Format	Write Format	Missing Values
Resp.ID	1	Respondent ID	Nominal	Input	5	Left	A15	A15
Geslacht	2	Sex	Nominal	Input	8	Right	F8	F8	9999
lftd_jr	3	Age in years	Scale	Input	8	Right	F8	F8	9999
lftd_5cat	4	Age in 5 categories	Nominal	Input	8	Right	F8	F8	9999
lftd_3cat	5	Age in 3 categories	Nominal	Input	8	Right	F8	F8	9999
ISAR1	6	Do you need help on a regular basis? (help with cleaning, cooking)	Nominal	Input	8	Right	F8	F8	9999
ISAR2	7	Do you use a walking device (e.g. cane, walker)?	Nominal	Input	8	Right	F8	F8	9999
ISAR3	8	Do you need help traveling?	Nominal	Input	8	Right	F8	F8	9999
ISAR4	9	Did you continued education after the age of 14?	Nominal	Input	8	Right	F8	F8	9999
ISAR_tot	10	Totalscore ISAR (0-5)	Nominal	Input	8	Right	F8	F8	9999
ISAR_2cat	11	ISAR in 2 categories	Nominal	Input	8	Right	F8	F8	9999
Healthstatus	12	Healthstatus 5 point likert scale	Nominal	Input	8	Right	F8	F8	9999
Neerslag_mm	13	Precipitation in Rotterdam for the specific period (nearest measurepoint)	Scale	Input	8	Right	F8.2	F8.2	9999,00
Gem_temp	14	Temperature in Rotterdam for the specific period (nearest measurepoint)	Scale	Input	8	Right	F8.2	F8.2	9999,00
Zonuren_tot	15	Hours of sun in Rotterdam for the specific period (nearest measurepoint)	Scale	Input	8	Right	F8.2	F8.2	9999,00
Gem_windsnelheid	16	Windspeed in meters per second	Scale	Input	8	Right	F8.2	F8.2	9999,00
Maand	17	Month in which most measurement days were	Nominal	Input	8	Right	F8	F8	9999
Srt_dg_1	18	Type of the day, day 1	Nominal	Input	8	Right	F8	F8	9999
Datum_dg_1	19	Date of first measurement day	Nominal	Input	8	Right	DATE11	DATE11
Inv.00_01_d1	20	Invalid data 00.00-01.00, day 1	Scale	Input	8	Right	F8.3	F8.3	9999,000
Inv.01_02_d1	21	Invalid data 01.00-02.00, day 1	Scale	Input	8	Right	F8.3	F8.3	9999,000
Inv.02_03_d1	22	Invalid data 02.00-03.00, day 1	Scale	Input	8	Right	F8.3	F8.3	9999,000
Inv.03_04_d1	23	Invalid data 03.00-04.00, day 1	Scale	Input	8	Right	F8.3	F8.3	9999,000
Inv.04_05_d1	24	Invalid data 04.00-05.00, day 1	Scale	Input	8	Right	F8.3	F8.3	9999,000
Inv.05_06_d1	25	Invalid data 05.00-06.00, day 1	Scale	Input	8	Right	F8.3	F8.3	9999,000
Inv.06_07_d1	26	Invalid data 06.00-07.00, day 1	Scale	Input	8	Right	F8.3	F8.3	9999,000
Inv.07_08_d1	27	Invalid data 07.00-08.00, day 1	Scale	Input	8	Right	F8.3	F8.3	9999,000
Inv.08_09_d1	28	Invalid data 08.00-09.00, day 1	Scale	Input	8	Right	F8.3	F8.3	9999,000
Inv.09_10_d1	29	Invalid data 09.00-10.00, day 1	Scale	Input	8	Right	F8.3	F8.3	9999,000
Inv.10_11_d1	30	Invalid data 10.00-11.00, day 1	Scale	Input	8	Right	F8.3	F8.3	9999,000
Inv.11_12_d1	31	Invalid data 11.00-12.00, day 1	Scale	Input	8	Right	F8.3	F8.3	9999,000
Inv.12_13_d1	32	Invalid data 12.00-13.00, day 1	Scale	Input	8	Right	F8.3	F8.3	9999,000
Inv.13_14_d1	33	Invalid data 13.00-14.00, day 1	Scale	Input	8	Right	F8.3	F8.3	9999,000
Inv.14_15_d1	34	Invalid data 14.00-15.00, day 1	Scale	Input	8	Right	F8.3	F8.3	9999,000
Inv.15_16_d1	35	Invalid data 15.00-16.00, day 1	Scale	Input	8	Right	F8.3	F8.3	9999,000
Inv.16_17_d1	36	Invalid data 16.00-17.00, day 1	Scale	Input	8	Right	F8.3	F8.3	9999,000
Inv.17_18_d1	37	Invalid data 17.00-18.00, day 1	Scale	Input	8	Right	F8.3	F8.3	9999,000
Inv.18_19_d1	38	Invalid data 18.00-19.00, day 1	Scale	Input	8	Right	F8.3	F8.3	9999,000
Inv.19_20_d1	39	Invalid data 19.00-20.00, day 1	Scale	Input	8	Right	F8.3	F8.3	9999,000
Inv.20_21_d1	40	Invalid data 20.00-21.00, day 1	Scale	Input	8	Right	F8.3	F8.3	9999,000
Inv.21_22_d1	41	Invalid data 21.00-22.00, day 1	Scale	Input	8	Right	F8.3	F8.3	9999,000
Inv.22_23_d1	42	Invalid data 22.00-23.00, day 1	Scale	Input	8	Right	F8.3	F8.3	9999,000
Inv.23_24_d1	43	Invalid data 23.00-24.00, day 1	Scale	Input	8	Right	F8.3	F8.3	9999,000
Sed_ah.day1_00_01	44	Sedentary at home, day 1, 00.00-01.00	Scale	Input	8	Right	F8.3	F8.3	9999,000
Sed_ah.day1_01_02	45	Sedentary at home, day 1, 01.00-02.00	Scale	Input	8	Right	F8.3	F8.3	9999,000
Sed_ah.day1_02_03	46	Sedentary at home, day 1, 02.00-03.00	Scale	Input	8	Right	F8.3	F8.3	9999,000
Sed_ah.day1_03_04	47	Sedentary at home, day 1, 03.00-04.00	Scale	Input	8	Right	F8.3	F8.3	9999,000
Sed_ah.day1_04_05	48	Sedentary at home, day 1, 04.00-05.00	Scale	Input	8	Right	F8.3	F8.3	9999,000
Sed_ah.day1_05_06	49	Sedentary at home, day 1, 05.00-06.00	Scale	Input	8	Right	F8.3	F8.3	9999,000
Sed_ah.day1_06_07	50	Sedentary at home, day 1, 06.00-07.00	Scale	Input	8	Right	F8.3	F8.3	9999,000
Sed_ah.day1_07_08	51	Sedentary at home, day 1, 07.00-08.00	Scale	Input	8	Right	F8.3	F8.3	9999,000
Sed_ah.day1_08_09	52	Sedentary at home, day 1, 08.00-09.00	Scale	Input	8	Right	F8.3	F8.3	9999,000
Sed_ah.day1_09_10	53	Sedentary at home, day 1, 09.00-10.00	Scale	Input	8	Right	F8.3	F8.3	9999,000
Sed_ah.day1_10_11	54	Sedentary at home, day 1, 10.00-11.00	Scale	Input	8	Right	F8.3	F8.3	9999,000
Sed_ah.day1_11_12	55	Sedentary at home, day 1, 11.00-12.00	Scale	Input	8	Right	F8.3	F8.3	9999,000
Sed_ah.day1_12_13	56	Sedentary at home, day 1, 12.00-13.00	Scale	Input	8	Right	F8.3	F8.3	9999,000
Sed_ah.day1_13_14	57	Sedentary at home, day 1, 13.00-14.00	Scale	Input	8	Right	F8.3	F8.3	9999,000
Sed_ah.day1_14_15	58	Sedentary at home, day 1, 14.00-15.00	Scale	Input	8	Right	F8.3	F8.3	9999,000
Sed_ah.day1_15_16	59	Sedentary at home, day 1, 15.00-16.00	Scale	Input	8	Right	F8.3	F8.3	9999,000
Sed_ah.day1_16_17	60	Sedentary at home, day 1, 16.00-17.00	Scale	Input	8	Right	F8.3	F8.3	9999,000
Sed_ah.day1_17_18	61	Sedentary at home, day 1, 17.00-18.00	Scale	Input	8	Right	F8.3	F8.3	9999,000
Sed_ah.day1_18_19	62	Sedentary at home, day 1, 18.00-19.00	Scale	Input	8	Right	F8.3	F8.3	9999,000
Sed_ah.day1_19_20	63	Sedentary at home, day 1, 19.00-20.00	Scale	Input	8	Right	F8.3	F8.3	9999,000
Sed_ah.day1_20_21	64	Sedentary at home, day 1, 20.00-21.00	Scale	Input	8	Right	F8.3	F8.3	9999,000
Sed_ah.day1_21_22	65	Sedentary at home, day 1, 21.00-22.00	Scale	Input	8	Right	F8.3	F8.3	9999,000
Sed_ah.day1_22_23	66	Sedentary at home, day 1, 22.00-23.00	Scale	Input	8	Right	F8.3	F8.3	9999,000
Sed_ah.day1_23_24	67	Sedentary at home, day 1, 23.00-24.00	Scale	Input	8	Right	F8.3	F8.3	9999,000
Sed_nah.day1_00_01	68	Sedentary not at home, day 1, 00.00-01.00	Scale	Input	8	Right	F8.3	F8.3	9999,000
Sed_nah.day1_01_02	69	Sedentary not at home, day 1, 01.00-02.00	Scale	Input	8	Right	F8.3	F8.3	9999,000
Sed_nah.day1_02_03	70	Sedentary not at home, day 1, 02.00-03.00	Scale	Input	8	Right	F8.3	F8.3	9999,000
Sed_nah.day1_03_04	71	Sedentary not at home, day 1, 03.00-04.00	Scale	Input	8	Right	F8.3	F8.3	9999,000
Sed_nah.day1_04_05	72	Sedentary not at home, day 1, 04.00-05.00	Scale	Input	8	Right	F8.3	F8.3	9999,000
Sed_nah.day1_05_06	73	Sedentary not at home, day 1, 05.00-06.00	Scale	Input	8	Right	F8.3	F8.3	9999,000
Sed_nah.day1_06_07	74	Sedentary not at home, day 1, 06.00-07.00	Scale	Input	8	Right	F8.3	F8.3	9999,000
Sed_nah.day1_07_08	75	Sedentary not at home, day 1, 07.00-08.00	Scale	Input	8	Right	F8.3	F8.3	9999,000
Sed_nah.day1_08_09	76	Sedentary not at home, day 1, 08.00-09.00	Scale	Input	8	Right	F8.3	F8.3	9999,000
Sed_nah.day1_09_10	77	Sedentary not at home, day 1, 09.00-10.00	Scale	Input	8	Right	F8.3	F8.3	9999,000
Sed_nah.day1_10_11	78	Sedentary not at home, day 1, 10.00-11.00	Scale	Input	8	Right	F8.3	F8.3	9999,000
Sed_nah.day1_11_12	79	Sedentary not at home, day 1, 11.00-12.00	Scale	Input	8	Right	F8.3	F8.3	9999,000
Sed_nah.day1_12_13	80	Sedentary not at home, day 1, 12.00-13.00	Scale	Input	8	Right	F8.3	F8.3	9999,000
Sed_nah.day1_13_14	81	Sedentary not at home, day 1, 13.00-14.00	Scale	Input	8	Right	F8.3	F8.3	9999,000
Sed_nah.day1_14_15	82	Sedentary not at home, day 1, 14.00-15.00	Scale	Input	8	Right	F8.3	F8.3	9999,000
Sed_nah.day1_15_16	83	Sedentary not at home, day 1, 15.00-16.00	Scale	Input	8	Right	F8.3	F8.3	9999,000
Sed_nah.day1_16_17	84	Sedentary not at home, day 1, 16.00-17.00	Scale	Input	8	Right	F8.3	F8.3	9999,000
Sed_nah.day1_17_18	85	Sedentary not at home, day 1, 17.00-18.00	Scale	Input	8	Right	F8.3	F8.3	9999,000
Sed_nah.day1_18_19	86	Sedentary not at home, day 1, 18.00-19.00	Scale	Input	8	Right	F8.3	F8.3	9999,000
Sed_nah.day1_19_20	87	Sedentary not at home, day 1, 19.00-20.00	Scale	Input	8	Right	F8.3	F8.3	9999,000
Sed_nah.day1_20_21	88	Sedentary not at home, day 1, 20.00-21.00	Scale	Input	8	Right	F8.3	F8.3	9999,000
Sed_nah.day1_21_22	89	Sedentary not at home, day 1, 21.00-22.00	Scale	Input	8	Right	F8.3	F8.3	9999,000
Sed_nah.day1_22_23	90	Sedentary not at home, day 1, 22.00-23.00	Scale	Input	8	Right	F8.3	F8.3	9999,000
Sed_nah.day1_23_24	91	Sedentary not at home, day 1, 23.00-24.00	Scale	Input	8	Right	F8.3	F8.3	9999,000
Light_ah.day1_00_01	92	Light at home, day 1, 00.00-01.00	Scale	Input	8	Right	F8.3	F8.3	9999,000
Light_ah.day1_01_02	93	Light at home, day 1, 01.00-02.00	Nominal	Input	8	Right	F8.3	F8.3	9999,000
Light_ah.day1_02_03	94	Light at home, day 1, 02.00-03.00	Nominal	Input	8	Right	F8.3	F8.3	9999,000
Light_ah.day1_03_04	95	Light at home, day 1, 03.00-04.00	Nominal	Input	8	Right	F8.3	F8.3	9999,000
Light_ah.day1_04_05	96	Light at home, day 1, 04.00-05.00	Nominal	Input	8	Right	F8.3	F8.3	9999,000
Light_ah.day1_05_06	97	Light at home, day 1, 05.00-06.00	Scale	Input	8	Right	F8.3	F8.3	9999,000
Light_ah.day1_06_07	98	Light at home, day 1, 06.00-07.00	Scale	Input	8	Right	F8.3	F8.3	9999,000
Light_ah.day1_07_08	99	Light at home, day 1, 07.00-08.00	Scale	Input	8	Right	F8.3	F8.3	9999,000
Light_ah.day1_08_09	100	Light at home, day 1, 08.00-09.00	Scale	Input	8	Right	F8.3	F8.3	9999,000
Light_ah.day1_09_10	101	Light at home, day 1, 09.00-10.00	Scale	Input	8	Right	F8.3	F8.3	9999,000
Light_ah.day1_10_11	102	Light at home, day 1, 10.00-11.00	Scale	Input	8	Right	F8.3	F8.3	9999,000
Light_ah.day1_11_12	103	Light at home, day 1, 11.00-12.00	Scale	Input	8	Right	F8.3	F8.3	9999,000
Light_ah.day1_12_13	104	Light at home, day 1, 12.00-13.00	Scale	Input	8	Right	F8.3	F8.3	9999,000
Light_ah.day1_13_14	105	Light at home, day 1, 13.00-14.00	Scale	Input	8	Right	F8.3	F8.3	9999,000
Light_ah.day1_14_15	106	Light at home, day 1, 14.00-15.00	Scale	Input	8	Right	F8.3	F8.3	9999,000
Light_ah.day1_15_16	107	Light at home, day 1, 15.00-16.00	Scale	Input	8	Right	F8.3	F8.3	9999,000
Light_ah.day1_16_17	108	Light at home, day 1, 16.00-17.00	Scale	Input	8	Right	F8.3	F8.3	9999,000
Light_ah.day1_17_18	109	Light at home, day 1, 17.00-18.00	Scale	Input	8	Right	F8.3	F8.3	9999,000
Light_ah.day1_18_19	110	Light at home, day 1, 18.00-19.00	Scale	Input	8	Right	F8.3	F8.3	9999,000
Light_ah.day1_19_20	111	Light at home, day 1, 19.00-20.00	Scale	Input	8	Right	F8.3	F8.3	9999,000
Light_ah.day1_20_21	112	Light at home, day 1, 20.00-21.00	Scale	Input	8	Right	F8.3	F8.3	9999,000
Light_ah.day1_21_22	113	Light at home, day 1, 21.00-22.00	Scale	Input	8	Right	F8.3	F8.3	9999,000
Light_ah.day1_22_23	114	Light at home, day 1, 22.00-23.00	Scale	Input	8	Right	F8.3	F8.3	9999,000
Light_ah.day1_23_24	115	Light at home, day 1, 23.00-24.00	Scale	Input	8	Right	F8.3	F8.3	9999,000
Light_nah.day1_00_01	116	Light not at home, day 1, 00.00-01.00	Nominal	Input	8	Right	F8.3	F8.3	9999,000
Light_nah.day1_01_02	117	Light not at home, day 1, 01.00-02.00	Nominal	Input	8	Right	F8.3	F8.3	9999,000
Light_nah.day1_02_03	118	Light not at home, day 1, 02.00-03.00	Nominal	Input	8	Right	F8.3	F8.3	9999,000
Light_nah.day1_03_04	119	Light not at home, day 1, 03.00-04.00	Nominal	Input	8	Right	F8.3	F8.3	9999,000
Light_nah.day1_04_05	120	Light not at home, day 1, 04.00-05.00	Nominal	Input	8	Right	F8.3	F8.3	9999,000
Light_nah.day1_05_06	121	Light not at home, day 1, 05.00-06.00	Scale	Input	8	Right	F8.3	F8.3	9999,000
Light_nah.day1_06_07	122	Light not at home, day 1, 06.00-07.00	Scale	Input	8	Right	F8.3	F8.3	9999,000
Light_nah.day1_07_08	123	Light not at home, day 1, 07.00-08.00	Scale	Input	8	Right	F8.3	F8.3	9999,000
Light_nah.day1_08_09	124	Light not at home, day 1, 08.00-09.00	Scale	Input	8	Right	F8.3	F8.3	9999,000
Light_nah.day1_09_10	125	Light not at home, day 1, 09.00-10.00	Scale	Input	8	Right	F8.3	F8.3	9999,000
Light_nah.day1_10_11	126	Light not at home, day 1, 10.00-11.00	Scale	Input	8	Right	F8.3	F8.3	9999,000
Light_nah.day1_11_12	127	Light not at home, day 1, 11.00-12.00	Scale	Input	8	Right	F8.3	F8.3	9999,000
Light_nah.day1_12_13	128	Light not at home, day 1, 12.00-13.00	Scale	Input	8	Right	F8.3	F8.3	9999,000
Light_nah.day1_13_14	129	Light not at home, day 1, 13.00-14.00	Scale	Input	8	Right	F8.3	F8.3	9999,000
Light_nah.day1_14_15	130	Light not at home, day 1, 14.00-15.00	Scale	Input	8	Right	F8.3	F8.3	9999,000
Light_nah.day1_15_16	131	Light not at home, day 1, 15.00-16.00	Scale	Input	8	Right	F8.3	F8.3	9999,000
Light_nah.day1_16_17	132	Light not at home, day 1, 16.00-17.00	Scale	Input	8	Right	F8.3	F8.3	9999,000
Light_nah.day1_17_18	133	Light not at home, day 1, 17.00-18.00	Scale	Input	8	Right	F8.3	F8.3	9999,000
Light_nah.day1_18_19	134	Light not at home, day 1, 18.00-19.00	Scale	Input	8	Right	F8.3	F8.3	9999,000
Light_nah.day1_19_20	135	Light not at home, day 1, 19.00-20.00	Scale	Input	8	Right	F8.3	F8.3	9999,000
Light_nah.day1_20_21	136	Light not at home, day 1, 20.00-21.00	Scale	Input	8	Right	F8.3	F8.3	9999,000
Light_nah.day1_21_22	137	Light not at home, day 1, 21.00-22.00	Scale	Input	8	Right	F8.3	F8.3	9999,000
Light_nah.day1_22_23	138	Light not at home, day 1, 22.00-23.00	Scale	Input	8	Right	F8.3	F8.3	9999,000
Light_nah.day1_23_24	139	Light not at home, day 1, 23.00-24.00	Scale	Input	8	Right	F8.3	F8.3	9999,000
Mod_ah.day1_00_01	140	Moderate at home, day 1, 00.00-01.00	Nominal	Input	8	Right	F8.3	F8.3	9999,000
Mod_ah.day1_01_02	141	Moderate at home, day 1, 01.00-02.00	Nominal	Input	8	Right	F8.3	F8.3	9999,000
Mod_ah.day1_02_03	142	Moderate at home, day 1, 02.00-03.00	Nominal	Input	8	Right	F8.3	F8.3	9999,000
Mod_ah.day1_03_04	143	Moderate at home, day 1, 03.00-04.00	Nominal	Input	8	Right	F8.3	F8.3	9999,000
Mod_ah.day1_04_05	144	Moderate at home, day 1, 04.00-05.00	Nominal	Input	8	Right	F8.3	F8.3	9999,000
Mod_ah.day1_05_06	145	Moderate at home, day 1, 05.00-06.00	Nominal	Input	8	Right	F8.3	F8.3	9999,000
Mod_ah.day1_06_07	146	Moderate at home, day 1, 06.00-07.00	Scale	Input	8	Right	F8.3	F8.3	9999,000
Mod_ah.day1_07_08	147	Moderate at home, day 1, 07.00-08.00	Scale	Input	8	Right	F8.3	F8.3	9999,000
Mod_ah.day1_08_09	148	Moderate at home, day 1, 08.00-09.00	Scale	Input	8	Right	F8.3	F8.3	9999,000
Mod_ah.day1_09_10	149	Moderate at home, day 1, 09.00-10.00	Scale	Input	8	Right	F8.3	F8.3	9999,000
Mod_ah.day1_10_11	150	Moderate at home, day 1, 10.00-11.00	Scale	Input	8	Right	F8.3	F8.3	9999,000
Mod_ah.day1_11_12	151	Moderate at home, day 1, 11.00-12.00	Scale	Input	8	Right	F8.3	F8.3	9999,000
Mod_ah.day1_12_13	152	Moderate at home, day 1, 12.00-13.00	Scale	Input	8	Right	F8.3	F8.3	9999,000
Mod_ah.day1_13_14	153	Moderate at home, day 1, 13.00-14.00	Scale	Input	8	Right	F8.3	F8.3	9999,000
Mod_ah.day1_14_15	154	Moderate at home, day 1, 14.00-15.00	Scale	Input	8	Right	F8.3	F8.3	9999,000
Mod_ah.day1_15_16	155	Moderate at home, day 1, 15.00-16.00	Scale	Input	8	Right	F8.3	F8.3	9999,000
Mod_ah.day1_16_17	156	Moderate at home, day 1, 16.00-17.00	Scale	Input	8	Right	F8.3	F8.3	9999,000
Mod_ah.day1_17_18	157	Moderate at home, day 1, 17.00-18.00	Scale	Input	8	Right	F8.3	F8.3	9999,000
Mod_ah.day1_18_19	158	Moderate at home, day 1, 18.00-19.00	Scale	Input	8	Right	F8.3	F8.3	9999,000
Mod_ah.day1_19_20	159	Moderate at home, day 1, 19.00-20.00	Scale	Input	8	Right	F8.3	F8.3	9999,000
Mod_ah.day1_20_21	160	Moderate at home, day 1, 20.00-21.00	Scale	Input	8	Right	F8.3	F8.3	9999,000
Mod_ah.day1_21_22	161	Moderate at home, day 1, 21.00-22.00	Scale	Input	8	Right	F8.3	F8.3	9999,000
Mod_ah.day1_22_23	162	Moderate at home, day 1, 22.00-23.00	Scale	Input	8	Right	F8.3	F8.3	9999,000
Mod_ah.day1_23_24	163	Moderate at home, day 1, 23.00-24.00	Scale	Input	8	Right	F8.3	F8.3	9999,000
Mod_nah.day1_00_01	164	Moderate not at home, day 1, 00.00-01.00	Nominal	Input	8	Right	F8.3	F8.3	9999,000
Mod_nah.day1_01_02	165	Moderate not at home, day 1, 01.00-02.00	Nominal	Input	8	Right	F8.3	F8.3	9999,000
Mod_nah.day1_02_03	166	Moderate not at home, day 1, 02.00-03.00	Nominal	Input	8	Right	F8.3	F8.3	9999,000
Mod_nah.day1_03_04	167	Moderate not at home, day 1, 03.00-04.00	Nominal	Input	8	Right	F8.3	F8.3	9999,000
Mod_nah.day1_04_05	168	Moderate not at home, day 1, 04.00-05.00	Nominal	Input	8	Right	F8.3	F8.3	9999,000
Mod_nah.day1_05_06	169	Moderate not at home, day 1, 05.00-06.00	Nominal	Input	8	Right	F8.3	F8.3	9999,000
Mod_nah.day1_06_07	170	Moderate not at home, day 1, 06.00-07.00	Scale	Input	8	Right	F8.3	F8.3	9999,000
Mod_nah.day1_07_08	171	Moderate not at home, day 1, 07.00-08.00	Scale	Input	8	Right	F8.3	F8.3	9999,000
Mod_nah.day1_08_09	172	Moderate not at home, day 1, 08.00-09.00	Scale	Input	8	Right	F8.3	F8.3	9999,000
Mod_nah.day1_09_10	173	Moderate not at home, day 1, 09.00-10.00	Scale	Input	8	Right	F8.3	F8.3	9999,000
Mod_nah.day1_10_11	174	Moderate not at home, day 1, 10.00-11.00	Scale	Input	8	Right	F8.3	F8.3	9999,000
Mod_nah.day1_11_12	175	Moderate not at home, day 1, 11.00-12.00	Scale	Input	8	Right	F8.3	F8.3	9999,000
Mod_nah.day1_12_13	176	Moderate not at home, day 1, 12.00-13.00	Scale	Input	8	Right	F8.3	F8.3	9999,000
Mod_nah.day1_13_14	177	Moderate not at home, day 1, 13.00-14.00	Scale	Input	8	Right	F8.3	F8.3	9999,000
Mod_nah.day1_14_15	178	Moderate not at home, day 1, 14.00-15.00	Scale	Input	8	Right	F8.3	F8.3	9999,000
Mod_nah.day1_15_16	179	Moderate not at home, day 1, 15.00-16.00	Scale	Input	8	Right	F8.3	F8.3	9999,000
Mod_nah.day1_16_17	180	Moderate not at home, day 1, 16.00-17.00	Scale	Input	8	Right	F8.3	F8.3	9999,000
Mod_nah.day1_17_18	181	Moderate not at home, day 1, 17.00-18.00	Scale	Input	8	Right	F8.3	F8.3	9999,000
Mod_nah.day1_18_19	182	Moderate not at home, day 1, 18.00-19.00	Scale	Input	8	Right	F8.3	F8.3	9999,000
Mod_nah.day1_19_20	183	Moderate not at home, day 1, 19.00-20.00	Scale	Input	8	Right	F8.3	F8.3	9999,000
Mod_nah.day1_20_21	184	Moderate not at home, day 1, 20.00-21.00	Scale	Input	8	Right	F8.3	F8.3	9999,000
Mod_nah.day1_21_22	185	Moderate not at home, day 1, 21.00-22.00	Scale	Input	8	Right	F8.3	F8.3	9999,000
Mod_nah.day1_22_23	186	Moderate not at home, day 1, 22.00-23.00	Scale	Input	8	Right	F8.3	F8.3	9999,000
Mod_nah.day1_23_24	187	Moderate not at home, day 1, 23.00-24.00	Nominal	Input	8	Right	F8.3	F8.3	9999,000
Vig_ah.day1_00_01	188	Vigorous at home, day 1, 00.00-01.00	Nominal	Input	8	Right	F8.3	F8.3	9999,000
Vig_ah.day1_01_02	189	Vigorous at home, day 1, 01.00-02.00	Nominal	Input	8	Right	F8.3	F8.3	9999,000
Vig_ah.day1_02_03	190	Vigorous at home, day 1, 02.00-03.00	Nominal	Input	8	Right	F8.3	F8.3	9999,000
Vig_ah.day1_03_04	191	Vigorous at home, day 1, 03.00-04.00	Nominal	Input	8	Right	F8.3	F8.3	9999,000
Vig_ah.day1_04_05	192	Vigorous at home, day 1, 04.00-05.00	Nominal	Input	8	Right	F8.3	F8.3	9999,000
Vig_ah.day1_05_06	193	Vigorous at home, day 1, 05.00-06.00	Nominal	Input	8	Right	F8.3	F8.3	9999,000
Vig_ah.day1_06_07	194	Vigorous at home, day 1, 06.00-07.00	Nominal	Input	8	Right	F8.3	F8.3	9999,000
Vig_ah.day1_07_08	195	Vigorous at home, day 1, 07.00-08.00	Scale	Input	8	Right	F8.3	F8.3	9999,000
Vig_ah.day1_08_09	196	Vigorous at home, day 1, 08.00-09.00	Scale	Input	8	Right	F8.3	F8.3	9999,000
Vig_ah.day1_09_10	197	Vigorous at home, day 1, 09.00-10.00	Nominal	Input	8	Right	F8.3	F8.3	9999,000
Vig_ah.day1_10_11	198	Vigorous at home, day 1, 10.00-11.00	Nominal	Input	8	Right	F8.3	F8.3	9999,000
Vig_ah.day1_11_12	199	Vigorous at home, day 1, 11.00-12.00	Nominal	Input	8	Right	F8.3	F8.3	9999,000
Vig_ah.day1_12_13	200	Vigorous at home, day 1, 12.00-13.00	Nominal	Input	8	Right	F8.3	F8.3	9999,000
Vig_ah.day1_13_14	201	Vigorous at home, day 1, 13.00-14.00	Nominal	Input	8	Right	F8.3	F8.3	9999,000
Vig_ah.day1_14_15	202	Vigorous at home, day 1, 14.00-15.00	Nominal	Input	8	Right	F8.3	F8.3	9999,000
Vig_ah.day1_15_16	203	Vigorous at home, day 1, 15.00-16.00	Nominal	Input	8	Right	F8.3	F8.3	9999,000
Vig_ah.day1_16_17	204	Vigorous at home, day 1, 16.00-17.00	Nominal	Input	8	Right	F8.3	F8.3	9999,000
Vig_ah.day1_17_18	205	Vigorous at home, day 1, 17.00-18.00	Nominal	Input	8	Right	F8.3	F8.3	9999,000
Vig_ah.day1_18_19	206	Vigorous at home, day 1, 18.00-19.00	Nominal	Input	8	Right	F8.3	F8.3	9999,000
Vig_ah.day1_19_20	207	Vigorous at home, day 1, 19.00-20.00	Nominal	Input	8	Right	F8.3	F8.3	9999,000
Vig_ah.day1_20_21	208	Vigorous at home, day 1, 20.00-21.00	Nominal	Input	8	Right	F8.3	F8.3	9999,000
Vig_ah.day1_21_22	209	Vigorous at home, day 1, 21.00-22.00	Nominal	Input	8	Right	F8.3	F8.3	9999,000
Vig_ah.day1_22_23	210	Vigorous at home, day 1, 22.00-23.00	Nominal	Input	8	Right	F8.3	F8.3	9999,000
Vig_ah.day1_23_24	211	Vigorous at home, day 1, 23.00-24.00	Nominal	Input	8	Right	F8.3	F8.3	9999,000
Vig_nah.day1_00_01	212	Vigorous not at home, day 1, 00.00-01.00	Nominal	Input	8	Right	F8.3	F8.3	9999,000
Vig_nah.day1_01_02	213	Vigorous not at home, day 1, 01.00-02.00	Nominal	Input	8	Right	F8.3	F8.3	9999,000
Vig_nah.day1_02_03	214	Vigorous not at home, day 1, 02.00-03.00	Nominal	Input	8	Right	F8.3	F8.3	9999,000
Vig_nah.day1_03_04	215	Vigorous not at home, day 1, 03.00-04.00	Nominal	Input	8	Right	F8.3	F8.3	9999,000
Vig_nah.day1_04_05	216	Vigorous not at home, day 1, 04.00-05.00	Nominal	Input	8	Right	F8.3	F8.3	9999,000
Vig_nah.day1_05_06	217	Vigorous not at home, day 1, 05.00-06.00	Nominal	Input	8	Right	F8.3	F8.3	9999,000
Vig_nah.day1_06_07	218	Vigorous not at home, day 1, 06.00-07.00	Nominal	Input	8	Right	F8.3	F8.3	9999,000
Vig_nah.day1_07_08	219	Vigorous not at home, day 1, 07.00-08.00	Scale	Input	8	Right	F8.3	F8.3	9999,000
Vig_nah.day1_08_09	220	Vigorous not at home, day 1, 08.00-09.00	Scale	Input	8	Right	F8.3	F8.3	9999,000
Vig_nah.day1_09_10	221	Vigorous not at home, day 1, 09.00-10.00	Scale	Input	8	Right	F8.3	F8.3	9999,000
Vig_nah.day1_10_11	222	Vigorous not at home, day 1, 10.00-11.00	Scale	Input	8	Right	F8.3	F8.3	9999,000
Vig_nah.day1_11_12	223	Vigorous not at home, day 1, 11.00-12.00	Scale	Input	8	Right	F8.3	F8.3	9999,000
Vig_nah.day1_12_13	224	Vigorous not at home, day 1, 12.00-13.00	Scale	Input	8	Right	F8.3	F8.3	9999,000
Vig_nah.day1_13_14	225	Vigorous not at home, day 1, 13.00-14.00	Scale	Input	8	Right	F8.3	F8.3	9999,000
Vig_nah.day1_14_15	226	Vigorous not at home, day 1, 14.00-15.00	Scale	Input	8	Right	F8.3	F8.3	9999,000
Vig_nah.day1_15_16	227	Vigorous not at home, day 1, 15.00-16.00	Scale	Input	8	Right	F8.3	F8.3	9999,000
Vig_nah.day1_16_17	228	Vigorous not at home, day 1, 16.00-17.00	Scale	Input	8	Right	F8.3	F8.3	9999,000
Vig_nah.day1_17_18	229	Vigorous not at home, day 1, 17.00-18.00	Nominal	Input	8	Right	F8.3	F8.3	9999,000
Vig_nah.day1_18_19	230	Vigorous not at home, day 1, 18.00-19.00	Nominal	Input	8	Right	F8.3	F8.3	9999,000
Vig_nah.day1_19_20	231	Vigorous not at home, day 1, 19.00-20.00	Scale	Input	8	Right	F8.3	F8.3	9999,000
Vig_nah.day1_20_21	232	Vigorous not at home, day 1, 20.00-21.00	Nominal	Input	8	Right	F8.3	F8.3	9999,000
Vig_nah.day1_21_22	233	Vigorous not at home, day 1, 21.00-22.00	Nominal	Input	8	Right	F8.3	F8.3	9999,000
Vig_nah.day1_22_23	234	Vigorous not at home, day 1, 22.00-23.00	Nominal	Input	8	Right	F8.3	F8.3	9999,000
Vig_nah.day1_23_24	235	Vigorous not at home, day 1, 23.00-24.00	Nominal	Input	8	Right	F8.3	F8.3	9999,000
Srt_dg_d2	236	Type of day, day 2	Nominal	Input	8	Right	F8.2	F8.2	9999,00
Inv.00_01_d2	237	Invalid data 00.00-01.00, day 2	Scale	Input	8	Right	F8.3	F8.3	9999,000
Inv.01_02_d2	238	Invalid data 01.00-02.00, day 2	Scale	Input	8	Right	F8.3	F8.3	9999,000
Inv.02_03_d2	239	Invalid data 02.00-03.00, day 2	Scale	Input	8	Right	F8.3	F8.3	9999,000
Inv.03_04_d2	240	Invalid data 03.00-04.00, day 2	Scale	Input	8	Right	F8.3	F8.3	9999,000
Inv.04_05_d2	241	Invalid data 04.00-05.00, day 2	Scale	Input	8	Right	F8.3	F8.3	9999,000
Inv.05_06_d2	242	Invalid data 05.00-06.00, day 2	Scale	Input	8	Right	F8.3	F8.3	9999,000
Inv.06_07_d2	243	Invalid data 06.00-07.00, day 2	Scale	Input	8	Right	F8.3	F8.3	9999,000
Inv.07_08_d2	244	Invalid data 07.00-08.00, day 2	Scale	Input	8	Right	F8.3	F8.3	9999,000
Inv.08_09_d2	245	Invalid data 08.00-09.00, day 2	Scale	Input	8	Right	F8.3	F8.3	9999,000
Inv.09_10_d2	246	Invalid data 09.00-10.00, day 2	Scale	Input	8	Right	F8.3	F8.3	9999,000
Inv.10_11_d2	247	Invalid data 10.00-11.00, day 2	Scale	Input	8	Right	F8.3	F8.3	9999,000
Inv.11_12_d2	248	Invalid data 11.00-12.00, day 2	Scale	Input	8	Right	F8.3	F8.3	9999,000
Inv.12_13_d2	249	Invalid data 12.00-13.00, day 2	Scale	Input	8	Right	F8.3	F8.3	9999,000
Inv.13_14_d2	250	Invalid data 13.00-14.00, day 2	Scale	Input	8	Right	F8.3	F8.3	9999,000
Inv.14_15_d2	251	Invalid data 14.00-15.00, day 2	Scale	Input	8	Right	F8.3	F8.3	9999,000
Inv.15_16_d2	252	Invalid data 15.00-16.00, day 2	Scale	Input	8	Right	F8.3	F8.3	9999,000
Inv.16_17_d2	253	Invalid data 16.00-17.00, day 2	Scale	Input	8	Right	F8.3	F8.3	9999,000
Inv.17_18_d2	254	Invalid data 17.00-18.00, day 2	Scale	Input	8	Right	F8.3	F8.3	9999,000
Inv.18_19_d2	255	Invalid data 18.00-19.00, day 2	Scale	Input	8	Right	F8.3	F8.3	9999,000
Inv.19_20_d2	256	Invalid data 19.00-20.00, day 2	Scale	Input	8	Right	F8.3	F8.3	9999,000
Inv.20_21_d2	257	Invalid data 20.00-21.00, day 2	Scale	Input	8	Right	F8.3	F8.3	9999,000
Inv.21_22_d2	258	Invalid data 21.00-22.00, day 2	Scale	Input	8	Right	F8.3	F8.3	9999,000
Inv.22_23_d2	259	Invalid data 22.00-23.00, day 2	Scale	Input	8	Right	F8.3	F8.3	9999,000
Inv.23_24_d2	260	Invalid data 23.00-24.00, day 2	Scale	Input	8	Right	F8.3	F8.3	9999,000
Sed_ah.day2_00_01	261	Sedentary at home, day 2, 00.00-01.00	Scale	Input	8	Right	F8.3	F8.3	9999,000
Sed_ah.day2_01_02	262	Sedentary at home, day 2, 01.00-02.00	Scale	Input	8	Right	F8.3	F8.3	9999,000
Sed_ah.day2_02_03	263	Sedentary at home, day 2, 02.00-03.00	Scale	Input	8	Right	F8.3	F8.3	9999,000
Sed_ah.day2_03_04	264	Sedentary at home, day 2, 03.00-04.00	Nominal	Input	8	Right	F8.3	F8.3	9999,000
Sed_ah.day2_04_05	265	Sedentary at home, day 2, 04.00-05.00	Scale	Input	8	Right	F8.3	F8.3	9999,000
Sed_ah.day2_05_06	266	Sedentary at home, day 2, 05.00-06.00	Scale	Input	8	Right	F8.3	F8.3	9999,000
Sed_ah.day2_06_07	267	Sedentary at home, day 2, 06.00-07.00	Scale	Input	8	Right	F8.3	F8.3	9999,000
Sed_ah.day2_07_08	268	Sedentary at home, day 2, 07.00-08.00	Scale	Input	8	Right	F8.3	F8.3	9999,000
Sed_ah.day2_08_09	269	Sedentary at home, day 2, 08.00-09.00	Scale	Input	8	Right	F8.3	F8.3	9999,000
Sed_ah.day2_09_10	270	Sedentary at home, day 2, 09.00-10.00	Scale	Input	8	Right	F8.3	F8.3	9999,000
Sed_ah.day2_10_11	271	Sedentary at home, day 2, 10.00-11.00	Scale	Input	8	Right	F8.3	F8.3	9999,000
Sed_ah.day2_11_12	272	Sedentary at home, day 2, 11.00-12.00	Scale	Input	8	Right	F8.3	F8.3	9999,000
Sed_ah.day2_12_13	273	Sedentary at home, day 2, 12.00-13.00	Scale	Input	8	Right	F8.3	F8.3	9999,000
Sed_ah.day2_13_14	274	Sedentary at home, day 2, 13.00-14.00	Scale	Input	8	Right	F8.3	F8.3	9999,000
Sed_ah.day2_14_15	275	Sedentary at home, day 2, 14.00-15.00	Scale	Input	8	Right	F8.3	F8.3	9999,000
Sed_ah.day2_15_16	276	Sedentary at home, day 2, 15.00-16.00	Scale	Input	8	Right	F8.3	F8.3	9999,000
Sed_ah.day2_16_17	277	Sedentary at home, day 2, 16.00-17.00	Scale	Input	8	Right	F8.3	F8.3	9999,000
Sed_ah.day2_17_18	278	Sedentary at home, day 2, 17.00-18.00	Scale	Input	8	Right	F8.3	F8.3	9999,000
Sed_ah.day2_18_19	279	Sedentary at home, day 2, 18.00-19.00	Scale	Input	8	Right	F8.3	F8.3	9999,000
Sed_ah.day2_19_20	280	Sedentary at home, day 2, 19.00-20.00	Scale	Input	8	Right	F8.3	F8.3	9999,000
Sed_ah.day2_20_21	281	Sedentary at home, day 2, 20.00-21.00	Scale	Input	8	Right	F8.3	F8.3	9999,000
Sed_ah.day2_21_22	282	Sedentary at home, day 2, 21.00-22.00	Scale	Input	8	Right	F8.3	F8.3	9999,000
Sed_ah.day2_22_23	283	Sedentary at home, day 2, 22.00-23.00	Scale	Input	8	Right	F8.3	F8.3	9999,000
Sed_ah.day2_23_24	284	Sedentary at home, day 2, 23.00-24.00	Scale	Input	8	Right	F8.3	F8.3	9999,000
Sed_nah.day2_00_01	285	Sedentary not at home, day 2, 00.00-01.00	Scale	Input	8	Right	F8.3	F8.3	9999,000
Sed_nah.day2_01_02	286	Sedentary not at home, day 2, 01.00-02.00	Nominal	Input	8	Right	F8.3	F8.3	9999,000
Sed_nah.day2_02_03	287	Sedentary not at home, day 2, 02.00-03.00	Nominal	Input	8	Right	F8.3	F8.3	9999,000
Sed_nah.day2_03_04	288	Sedentary not at home, day 2, 03.00-04.00	Nominal	Input	8	Right	F8.3	F8.3	9999,000
Sed_nah.day2_04_05	289	Sedentary not at home, day 2, 04.00-05.00	Scale	Input	8	Right	F8.3	F8.3	9999,000
Sed_nah.day2_05_06	290	Sedentary not at home, day 2, 05.00-06.00	Scale	Input	8	Right	F8.3	F8.3	9999,000
Sed_nah.day2_06_07	291	Sedentary not at home, day 2, 06.00-07.00	Scale	Input	8	Right	F8.3	F8.3	9999,000
Sed_nah.day2_07_08	292	Sedentary not at home, day 2, 07.00-08.00	Scale	Input	8	Right	F8.3	F8.3	9999,000
Sed_nah.day2_08_09	293	Sedentary not at home, day 2, 08.00-09.00	Scale	Input	8	Right	F8.3	F8.3	9999,000
Sed_nah.day2_09_10	294	Sedentary not at home, day 2, 09.00-10.00	Scale	Input	8	Right	F8.3	F8.3	9999,000
Sed_nah.day2_10_11	295	Sedentary not at home, day 2, 10.00-11.00	Scale	Input	8	Right	F8.3	F8.3	9999,000
Sed_nah.day2_11_12	296	Sedentary not at home, day 2, 11.00-12.00	Scale	Input	8	Right	F8.3	F8.3	9999,000
Sed_nah.day2_12_13	297	Sedentary not at home, day 2, 12.00-13.00	Scale	Input	8	Right	F8.3	F8.3	9999,000
Sed_nah.day2_13_14	298	Sedentary not at home, day 2, 13.00-14.00	Scale	Input	8	Right	F8.3	F8.3	9999,000
Sed_nah.day2_14_15	299	Sedentary not at home, day 2, 14.00-15.00	Scale	Input	8	Right	F8.3	F8.3	9999,000
Sed_nah.day2_15_16	300	Sedentary not at home, day 2, 15.00-16.00	Scale	Input	8	Right	F8.3	F8.3	9999,000
Sed_nah.day2_16_17	301	Sedentary not at home, day 2, 16.00-17.00	Scale	Input	8	Right	F8.3	F8.3	9999,000
Sed_nah.day2_17_18	302	Sedentary not at home, day 2, 17.00-18.00	Scale	Input	8	Right	F8.3	F8.3	9999,000
Sed_nah.day2_18_19	303	Sedentary not at home, day 2, 18.00-19.00	Scale	Input	8	Right	F8.3	F8.3	9999,000
Sed_nah.day2_19_20	304	Sedentary not at home, day 2, 19.00-20.00	Scale	Input	8	Right	F8.3	F8.3	9999,000
Sed_nah.day2_20_21	305	Sedentary not at home, day 2, 20.00-21.00	Scale	Input	8	Right	F8.3	F8.3	9999,000
Sed_nah.day2_21_22	306	Sedentary not at home, day 2, 21.00-22.00	Scale	Input	8	Right	F8.3	F8.3	9999,000
Sed_nah.day2_22_23	307	Sedentary not at home, day 2, 22.00-23.00	Scale	Input	8	Right	F8.3	F8.3	9999,000
Sed_nah.day2_23_24	308	Sedentary not at home, day 2, 23.00-24.00	Scale	Input	8	Right	F8.3	F8.3	9999,000
Light_ah.day2_00_01	309	Light at home, day 2, 00.00-01.00	Scale	Input	8	Right	F8.3	F8.3	9999,000
Light_ah.day2_01_02	310	Light at home, day 2, 01.00-02.00	Nominal	Input	8	Right	F8.3	F8.3	9999,000
Light_ah.day2_02_03	311	Light at home, day 2, 02.00-03.00	Nominal	Input	8	Right	F8.3	F8.3	9999,000
Light_ah.day2_03_04	312	Light at home, day 2, 03.00-04.00	Nominal	Input	8	Right	F8.3	F8.3	9999,000
Light_ah.day2_04_05	313	Light at home, day 2, 04.00-05.00	Scale	Input	8	Right	F8.3	F8.3	9999,000
Light_ah.day2_05_06	314	Light at home, day 2, 05.00-06.00	Scale	Input	8	Right	F8.3	F8.3	9999,000
Light_ah.day2_06_07	315	Light at home, day 2, 06.00-07.00	Scale	Input	8	Right	F8.3	F8.3	9999,000
Light_ah.day2_07_08	316	Light at home, day 2, 07.00-08.00	Scale	Input	8	Right	F8.3	F8.3	9999,000
Light_ah.day2_08_09	317	Light at home, day 2, 08.00-09.00	Scale	Input	8	Right	F8.3	F8.3	9999,000
Light_ah.day2_09_10	318	Light at home, day 2, 09.00-10.00	Scale	Input	8	Right	F8.3	F8.3	9999,000
Light_ah.day2_10_11	319	Light at home, day 2, 10.00-11.00	Scale	Input	8	Right	F8.3	F8.3	9999,000
Light_ah.day2_11_12	320	Light at home, day 2, 11.00-12.00	Scale	Input	8	Right	F8.3	F8.3	9999,000
Light_ah.day2_12_13	321	Light at home, day 2, 12.00-13.00	Scale	Input	8	Right	F8.3	F8.3	9999,000
Light_ah.day2_13_14	322	Light at home, day 2, 13.00-14.00	Scale	Input	8	Right	F8.3	F8.3	9999,000
Light_ah.day2_14_15	323	Light at home, day 2, 14.00-15.00	Scale	Input	8	Right	F8.3	F8.3	9999,000
Light_ah.day2_15_16	324	Light at home, day 2, 15.00-16.00	Scale	Input	8	Right	F8.3	F8.3	9999,000
Light_ah.day2_16_17	325	Light at home, day 2, 16.00-17.00	Scale	Input	8	Right	F8.3	F8.3	9999,000
Light_ah.day2_17_18	326	Light at home, day 2, 17.00-18.00	Scale	Input	8	Right	F8.3	F8.3	9999,000
Light_ah.day2_18_19	327	Light at home, day 2, 18.00-19.00	Scale	Input	8	Right	F8.3	F8.3	9999,000
Light_ah.day2_19_20	328	Light at home, day 2, 19.00-20.00	Scale	Input	8	Right	F8.3	F8.3	9999,000
Light_ah.day2_20_21	329	Light at home, day 2, 20.00-21.00	Scale	Input	8	Right	F8.3	F8.3	9999,000
Light_ah.day2_21_22	330	Light at home, day 2, 21.00-22.00	Scale	Input	8	Right	F8.3	F8.3	9999,000
Light_ah.day2_22_23	331	Light at home, day 2, 22.00-23.00	Scale	Input	8	Right	F8.3	F8.3	9999,000
Light_ah.day2_23_24	332	Light at home, day 2, 23.00-24.00	Scale	Input	8	Right	F8.3	F8.3	9999,000
Light_nah.day2_00_01	333	Light not at home, day 2, 00.00-01.00	Scale	Input	8	Right	F8.3	F8.3	9999,000
Light_nah.day2_01_02	334	Light not at home, day 2, 01.00-02.00	Nominal	Input	8	Right	F8.3	F8.3	9999,000
Light_nah.day2_02_03	335	Light not at home, day 2, 02.00-03.00	Nominal	Input	8	Right	F8.3	F8.3	9999,000
Light_nah.day2_03_04	336	Light not at home, day 2, 03.00-04.00	Nominal	Input	8	Right	F8.3	F8.3	9999,000
Light_nah.day2_04_05	337	Light not at home, day 2, 04.00-05.00	Scale	Input	8	Right	F8.3	F8.3	9999,000
Light_nah.day2_05_06	338	Light not at home, day 2, 05.00-06.00	Scale	Input	8	Right	F8.3	F8.3	9999,000
Light_nah.day2_06_07	339	Light not at home, day 2, 06.00-07.00	Scale	Input	8	Right	F8.3	F8.3	9999,000
Light_nah.day2_07_08	340	Light not at home, day 2, 07.00-08.00	Scale	Input	8	Right	F8.3	F8.3	9999,000
Light_nah.day2_08_09	341	Light not at home, day 2, 08.00-09.00	Scale	Input	8	Right	F8.3	F8.3	9999,000
Light_nah.day2_09_10	342	Light not at home, day 2, 09.00-10.00	Scale	Input	8	Right	F8.3	F8.3	9999,000
Light_nah.day2_10_11	343	Light not at home, day 2, 10.00-11.00	Scale	Input	8	Right	F8.3	F8.3	9999,000
Light_nah.day2_11_12	344	Light not at home, day 2, 11.00-12.00	Scale	Input	8	Right	F8.3	F8.3	9999,000
Light_nah.day2_12_13	345	Light not at home, day 2, 12.00-13.00	Scale	Input	8	Right	F8.3	F8.3	9999,000
Light_nah.day2_13_14	346	Light not at home, day 2, 13.00-14.00	Scale	Input	8	Right	F8.3	F8.3	9999,000
Light_nah.day2_14_15	347	Light not at home, day 2, 14.00-15.00	Scale	Input	8	Right	F8.3	F8.3	9999,000
Light_nah.day2_15_16	348	Light not at home, day 2, 15.00-16.00	Scale	Input	8	Right	F8.3	F8.3	9999,000
Light_nah.day2_16_17	349	Light not at home, day 2, 16.00-17.00	Scale	Input	8	Right	F8.3	F8.3	9999,000
Light_nah.day2_17_18	350	Light not at home, day 2, 17.00-18.00	Scale	Input	8	Right	F8.3	F8.3	9999,000
Light_nah.day2_18_19	351	Light not at home, day 2, 18.00-19.00	Scale	Input	8	Right	F8.3	F8.3	9999,000
Light_nah.day2_19_20	352	Light not at home, day 2, 19.00-20.00	Scale	Input	8	Right	F8.3	F8.3	9999,000
Light_nah.day2_20_21	353	Light not at home, day 2, 20.00-21.00	Scale	Input	8	Right	F8.3	F8.3	9999,000
Light_nah.day2_21_22	354	Light not at home, day 2, 21.00-22.00	Scale	Input	8	Right	F8.3	F8.3	9999,000
Light_nah.day2_22_23	355	Light not at home, day 2, 22.00-23.00	Scale	Input	8	Right	F8.3	F8.3	9999,000
Light_nah.day2_23_24	356	Light not at home, day 2, 23.00-24.00	Scale	Input	8	Right	F8.3	F8.3	9999,000
Mod_ah.day2_00_01	357	Moderate at home, day 2, 00.00-01.00	Scale	Input	8	Right	F8.3	F8.3	9999,000
Mod_ah.day2_01_02	358	Moderate at home, day 2, 01.00-02.00	Nominal	Input	8	Right	F8.3	F8.3	9999,000
Mod_ah.day2_02_03	359	Moderate at home, day 2, 02.00-03.00	Nominal	Input	8	Right	F8.3	F8.3	9999,000
Mod_ah.day2_03_04	360	Moderate at home, day 2, 03.00-04.00	Nominal	Input	8	Right	F8.3	F8.3	9999,000
Mod_ah.day2_04_05	361	Moderate at home, day 2, 04.00-05.00	Nominal	Input	8	Right	F8.3	F8.3	9999,000
Mod_ah.day2_05_06	362	Moderate at home, day 2, 05.00-06.00	Nominal	Input	8	Right	F8.3	F8.3	9999,000
Mod_ah.day2_06_07	363	Moderate at home, day 2, 06.00-07.00	Scale	Input	8	Right	F8.3	F8.3	9999,000
Mod_ah.day2_07_08	364	Moderate at home, day 2, 07.00-08.00	Scale	Input	8	Right	F8.3	F8.3	9999,000
Mod_ah.day2_08_09	365	Moderate at home, day 2, 08.00-09.00	Scale	Input	8	Right	F8.3	F8.3	9999,000
Mod_ah.day2_09_10	366	Moderate at home, day 2, 09.00-10.00	Scale	Input	8	Right	F8.3	F8.3	9999,000
Mod_ah.day2_10_11	367	Moderate at home, day 2, 10.00-11.00	Scale	Input	8	Right	F8.3	F8.3	9999,000
Mod_ah.day2_11_12	368	Moderate at home, day 2, 11.00-12.00	Scale	Input	8	Right	F8.3	F8.3	9999,000
Mod_ah.day2_12_13	369	Moderate at home, day 2, 12.00-13.00	Scale	Input	8	Right	F8.3	F8.3	9999,000
Mod_ah.day2_13_14	370	Moderate at home, day 2, 13.00-14.00	Scale	Input	8	Right	F8.3	F8.3	9999,000
Mod_ah.day2_14_15	371	Moderate at home, day 2, 14.00-15.00	Scale	Input	8	Right	F8.3	F8.3	9999,000
Mod_ah.day2_15_16	372	Moderate at home, day 2, 15.00-16.00	Scale	Input	8	Right	F8.3	F8.3	9999,000
Mod_ah.day2_16_17	373	Moderate at home, day 2, 16.00-17.00	Scale	Input	8	Right	F8.3	F8.3	9999,000
Mod_ah.day2_17_18	374	Moderate at home, day 2, 17.00-18.00	Scale	Input	8	Right	F8.3	F8.3	9999,000
Mod_ah.day2_18_19	375	Moderate at home, day 2, 18.00-19.00	Scale	Input	8	Right	F8.3	F8.3	9999,000
Mod_ah.day2_19_20	376	Moderate at home, day 2, 19.00-20.00	Scale	Input	8	Right	F8.3	F8.3	9999,000
Mod_ah.day2_20_21	377	Moderate at home, day 2, 20.00-21.00	Scale	Input	8	Right	F8.3	F8.3	9999,000
Mod_ah.day2_21_22	378	Moderate at home, day 2, 21.00-22.00	Scale	Input	8	Right	F8.3	F8.3	9999,000
Mod_ah.day2_22_23	379	Moderate at home, day 2, 22.00-23.00	Scale	Input	8	Right	F8.3	F8.3	9999,000
Mod_ah.day2_23_24	380	Moderate at home, day 2, 23.00-24.00	Scale	Input	8	Right	F8.3	F8.3	9999,000
Mod_nah.day2_00_01	381	Moderate not at home, day 2, 00.00-01.00	Nominal	Input	8	Right	F8.3	F8.3	9999,000
Mod_nah.day2_01_02	382	Moderate not at home, day 2, 01.00-02.00	Nominal	Input	8	Right	F8.3	F8.3	9999,000
Mod_nah.day2_02_03	383	Moderate not at home, day 2, 02.00-03.00	Nominal	Input	8	Right	F8.3	F8.3	9999,000
Mod_nah.day2_03_04	384	Moderate not at home, day 2, 03.00-04.00	Nominal	Input	8	Right	F8.3	F8.3	9999,000
Mod_nah.day2_04_05	385	Moderate not at home, day 2, 04.00-05.00	Nominal	Input	8	Right	F8.3	F8.3	9999,000
Mod_nah.day2_05_06	386	Moderate not at home, day 2, 05.00-06.00	Scale	Input	8	Right	F8.3	F8.3	9999,000
Mod_nah.day2_06_07	387	Moderate not at home, day 2, 06.00-07.00	Scale	Input	8	Right	F8.3	F8.3	9999,000
Mod_nah.day2_07_08	388	Moderate not at home, day 2, 07.00-08.00	Scale	Input	8	Right	F8.3	F8.3	9999,000
Mod_nah.day2_08_09	389	Moderate not at home, day 2, 08.00-09.00	Scale	Input	8	Right	F8.3	F8.3	9999,000
Mod_nah.day2_09_10	390	Moderate not at home, day 2, 09.00-10.00	Scale	Input	8	Right	F8.3	F8.3	9999,000
Mod_nah.day2_10_11	391	Moderate not at home, day 2, 10.00-11.00	Scale	Input	8	Right	F8.3	F8.3	9999,000
Mod_nah.day2_11_12	392	Moderate not at home, day 2, 11.00-12.00	Scale	Input	8	Right	F8.3	F8.3	9999,000
Mod_nah.day2_12_13	393	Moderate not at home, day 2, 12.00-13.00	Scale	Input	8	Right	F8.3	F8.3	9999,000
Mod_nah.day2_13_14	394	Moderate not at home, day 2, 13.00-14.00	Scale	Input	8	Right	F8.3	F8.3	9999,000
Mod_nah.day2_14_15	395	Moderate not at home, day 2, 14.00-15.00	Scale	Input	8	Right	F8.3	F8.3	9999,000
Mod_nah.day2_15_16	396	Moderate not at home, day 2, 15.00-16.00	Scale	Input	8	Right	F8.3	F8.3	9999,000
Mod_nah.day2_16_17	397	Moderate not at home, day 2, 16.00-17.00	Scale	Input	8	Right	F8.3	F8.3	9999,000
Mod_nah.day2_17_18	398	Moderate not at home, day 2, 17.00-18.00	Scale	Input	8	Right	F8.3	F8.3	9999,000
Mod_nah.day2_18_19	399	Moderate not at home, day 2, 18.00-19.00	Scale	Input	8	Right	F8.3	F8.3	9999,000
Mod_nah.day2_19_20	400	Moderate not at home, day 2, 19.00-20.00	Scale	Input	8	Right	F8.3	F8.3	9999,000
Mod_nah.day2_20_21	401	Moderate not at home, day 2, 20.00-21.00	Scale	Input	8	Right	F8.3	F8.3	9999,000
Mod_nah.day2_21_22	402	Moderate not at home, day 2, 21.00-22.00	Scale	Input	8	Right	F8.3	F8.3	9999,000
Mod_nah.day2_22_23	403	Moderate not at home, day 2, 22.00-23.00	Scale	Input	8	Right	F8.3	F8.3	9999,000
Mod_nah.day2_23_24	404	Moderate not at home, day 2, 23.00-24.00	Nominal	Input	8	Right	F8.3	F8.3	9999,000
Vig_ah.day2_00_01	405	Vigorous at home, day 2, 00.00-01.00	Nominal	Input	8	Right	F8.3	F8.3	9999,000
Vig_ah.day2_01_02	406	Vigorous at home, day 2, 01.00-02.00	Nominal	Input	8	Right	F8.3	F8.3	9999,000
Vig_ah.day2_02_03	407	Vigorous at home, day 2, 02.00-03.00	Nominal	Input	8	Right	F8.3	F8.3	9999,000
Vig_ah.day2_03_04	408	Vigorous at home, day 2, 03.00-04.00	Nominal	Input	8	Right	F8.3	F8.3	9999,000
Vig_ah.day2_04_05	409	Vigorous at home, day 2, 04.00-05.00	Nominal	Input	8	Right	F8.3	F8.3	9999,000
Vig_ah.day2_05_06	410	Vigorous at home, day 2, 05.00-06.00	Nominal	Input	8	Right	F8.3	F8.3	9999,000
Vig_ah.day2_06_07	411	Vigorous at home, day 2, 06.00-07.00	Nominal	Input	8	Right	F8.3	F8.3	9999,000
Vig_ah.day2_07_08	412	Vigorous at home, day 2, 07.00-08.00	Scale	Input	8	Right	F8.3	F8.3	9999,000
Vig_ah.day2_08_09	413	Vigorous at home, day 2, 08.00-09.00	Scale	Input	8	Right	F8.3	F8.3	9999,000
Vig_ah.day2_09_10	414	Vigorous at home, day 2, 09.00-10.00	Nominal	Input	8	Right	F8.3	F8.3	9999,000
Vig_ah.day2_10_11	415	Vigorous at home, day 2, 10.00-11.00	Nominal	Input	8	Right	F8.3	F8.3	9999,000
Vig_ah.day2_11_12	416	Vigorous at home, day 2, 11.00-12.00	Nominal	Input	8	Right	F8.3	F8.3	9999,000
Vig_ah.day2_12_13	417	Vigorous at home, day 2, 12.00-13.00	Scale	Input	8	Right	F8.3	F8.3	9999,000
Vig_ah.day2_13_14	418	Vigorous at home, day 2, 13.00-14.00	Scale	Input	8	Right	F8.3	F8.3	9999,000
Vig_ah.day2_14_15	419	Vigorous at home, day 2, 14.00-15.00	Nominal	Input	8	Right	F8.3	F8.3	9999,000
Vig_ah.day2_15_16	420	Vigorous at home, day 2, 15.00-16.00	Scale	Input	8	Right	F8.3	F8.3	9999,000
Vig_ah.day2_16_17	421	Vigorous at home, day 2, 16.00-17.00	Scale	Input	8	Right	F8.3	F8.3	9999,000
Vig_ah.day2_17_18	422	Vigorous at home, day 2, 17.00-18.00	Scale	Input	8	Right	F8.3	F8.3	9999,000
Vig_ah.day2_18_19	423	Vigorous at home, day 2, 18.00-19.00	Scale	Input	8	Right	F8.3	F8.3	9999,000
Vig_ah.day2_19_20	424	Vigorous at home, day 2, 19.00-20.00	Nominal	Input	8	Right	F8.3	F8.3	9999,000
Vig_ah.day2_20_21	425	Vigorous at home, day 2, 20.00-21.00	Nominal	Input	8	Right	F8.3	F8.3	9999,000
Vig_ah.day2_21_22	426	Vigorous at home, day 2, 21.00-22.00	Nominal	Input	8	Right	F8.3	F8.3	9999,000
Vig_ah.day2_22_23	427	Vigorous at home, day 2, 22.00-23.00	Nominal	Input	8	Right	F8.3	F8.3	9999,000
Vig_ah.day2_23_24	428	Vigorous at home, day 2, 23.00-24.00	Nominal	Input	8	Right	F8.3	F8.3	9999,000
Vig_nah.day2_00_01	429	Vigorous not at home, day 2, 00.00-01.00	Nominal	Input	8	Right	F8.3	F8.3	9999,000
Vig_nah.day2_01_02	430	Vigorous not at home, day 2, 01.00-02.00	Nominal	Input	8	Right	F8.3	F8.3	9999,000
Vig_nah.day2_02_03	431	Vigorous not at home, day 2, 02.00-03.00	Nominal	Input	8	Right	F8.3	F8.3	9999,000
Vig_nah.day2_03_04	432	Vigorous not at home, day 2, 03.00-04.00	Nominal	Input	8	Right	F8.3	F8.3	9999,000
Vig_nah.day2_04_05	433	Vigorous not at home, day 2, 04.00-05.00	Nominal	Input	8	Right	F8.3	F8.3	9999,000
Vig_nah.day2_05_06	434	Vigorous not at home, day 2, 05.00-06.00	Nominal	Input	8	Right	F8.3	F8.3	9999,000
Vig_nah.day2_06_07	435	Vigorous not at home, day 2, 06.00-07.00	Scale	Input	8	Right	F8.3	F8.3	9999,000
Vig_nah.day2_07_08	436	Vigorous not at home, day 2, 07.00-08.00	Nominal	Input	8	Right	F8.3	F8.3	9999,000
Vig_nah.day2_08_09	437	Vigorous not at home, day 2, 08.00-09.00	Nominal	Input	8	Right	F8.3	F8.3	9999,000
Vig_nah.day2_09_10	438	Vigorous not at home, day 2, 09.00-10.00	Scale	Input	8	Right	F8.3	F8.3	9999,000
Vig_nah.day2_10_11	439	Vigorous not at home, day 2, 10.00-11.00	Scale	Input	8	Right	F8.3	F8.3	9999,000
Vig_nah.day2_11_12	440	Vigorous not at home, day 2, 11.00-12.00	Scale	Input	8	Right	F8.3	F8.3	9999,000
Vig_nah.day2_12_13	441	Vigorous not at home, day 2, 12.00-13.00	Scale	Input	8	Right	F8.3	F8.3	9999,000
Vig_nah.day2_13_14	442	Vigorous not at home, day 2, 13.00-14.00	Scale	Input	8	Right	F8.3	F8.3	9999,000
Vig_nah.day2_14_15	443	Vigorous not at home, day 2, 14.00-15.00	Scale	Input	8	Right	F8.3	F8.3	9999,000
Vig_nah.day2_15_16	444	Vigorous not at home, day 2, 15.00-16.00	Scale	Input	8	Right	F8.3	F8.3	9999,000
Vig_nah.day2_16_17	445	Vigorous not at home, day 2, 16.00-17.00	Scale	Input	8	Right	F8.3	F8.3	9999,000
Vig_nah.day2_17_18	446	Vigorous not at home, day 2, 17.00-18.00	Scale	Input	8	Right	F8.3	F8.3	9999,000
Vig_nah.day2_18_19	447	Vigorous not at home, day 2, 18.00-19.00	Scale	Input	8	Right	F8.3	F8.3	9999,000
Vig_nah.day2_19_20	448	Vigorous not at home, day 2, 19.00-20.00	Scale	Input	8	Right	F8.3	F8.3	9999,000
Vig_nah.day2_20_21	449	Vigorous not at home, day 2, 20.00-21.00	Nominal	Input	8	Right	F8.3	F8.3	9999,000
Vig_nah.day2_21_22	450	Vigorous not at home, day 2, 21.00-22.00	Scale	Input	8	Right	F8.3	F8.3	9999,000
Vig_nah.day2_22_23	451	Vigorous not at home, day 2, 22.00-23.00	Scale	Input	8	Right	F8.3	F8.3	9999,000
Vig_nah.day2_23_24	452	Vigorous not at home, day 2, 23.00-24.00	Nominal	Input	8	Right	F8.3	F8.3	9999,000
Srt_dg_d3	453	Type of day, day 3	Nominal	Input	8	Right	F8.2	F8.2	9999,00
Inv.00_01_d3	454	Invalid data 00.00-01.00, day 3	Scale	Input	8	Right	F8.3	F8.3	9999,000
Inv.01_02_d3	455	Invalid data 01.00-02.00, day 3	Scale	Input	8	Right	F8.3	F8.3	9999,000
Inv.02_03_d3	456	Invalid data 02.00-03.00, day 3	Scale	Input	8	Right	F8.3	F8.3	9999,000
Inv.03_04_d3	457	Invalid data 03.00-04.00, day 3	Scale	Input	8	Right	F8.3	F8.3	9999,000
Inv.04_05_d3	458	Invalid data 04.00-05.00, day 3	Scale	Input	8	Right	F8.3	F8.3	9999,000
Inv.05_06_d3	459	Invalid data 05.00-06.00, day 3	Scale	Input	8	Right	F8.3	F8.3	9999,000
Inv.06_07_d3	460	Invalid data 06.00-07.00, day 3	Scale	Input	8	Right	F8.3	F8.3	9999,000
Inv.07_08_d3	461	Invalid data 07.00-08.00, day 3	Scale	Input	8	Right	F8.3	F8.3	9999,000
Inv.08_09_d3	462	Invalid data 08.00-09.00, day 3	Scale	Input	8	Right	F8.3	F8.3	9999,000
Inv.09_10_d3	463	Invalid data 09.00-10.00, day 3	Scale	Input	8	Right	F8.3	F8.3	9999,000
Inv.10_11_d3	464	Invalid data 10.00-11.00, day 3	Scale	Input	8	Right	F8.3	F8.3	9999,000
Inv.11_12_d3	465	Invalid data 11.00-12.00, day 3	Scale	Input	8	Right	F8.3	F8.3	9999,000
Inv.12_13_d3	466	Invalid data 12.00-13.00, day 3	Scale	Input	8	Right	F8.3	F8.3	9999,000
Inv.13_14_d3	467	Invalid data 13.00-14.00, day 3	Scale	Input	8	Right	F8.3	F8.3	9999,000
Inv.14_15_d3	468	Invalid data 14.00-15.00, day 3	Scale	Input	8	Right	F8.3	F8.3	9999,000
Inv.15_16_d3	469	Invalid data 15.00-16.00, day 3	Scale	Input	8	Right	F8.3	F8.3	9999,000
Inv.16_17_d3	470	Invalid data 16.00-17.00, day 3	Scale	Input	8	Right	F8.3	F8.3	9999,000
Inv.17_18_d3	471	Invalid data 17.00-18.00, day 3	Scale	Input	8	Right	F8.3	F8.3	9999,000
Inv.18_19_d3	472	Invalid data 18.00-19.00, day 3	Scale	Input	8	Right	F8.3	F8.3	9999,000
Inv.19_20_d3	473	Invalid data 19.00-20.00, day 3	Scale	Input	8	Right	F8.3	F8.3	9999,000
Inv.20_21_d3	474	Invalid data 20.00-21.00, day 3	Scale	Input	8	Right	F8.3	F8.3	9999,000
Inv.21_22_d3	475	Invalid data 21.00-22.00, day 3	Scale	Input	8	Right	F8.3	F8.3	9999,000
Inv.22_23_d3	476	Invalid data 22.00-23.00, day 3	Scale	Input	8	Right	F8.3	F8.3	9999,000
Inv.23_24_d3	477	Invalid data 23.00-24.00, day 3	Scale	Input	8	Right	F8.3	F8.3	9999,000
Sed_ah.day3_00_01	478	Sedentary at home, day 3, 00.00-01.00	Scale	Input	8	Right	F8.3	F8.3	9999,000
Sed_ah.day3_01_02	479	Sedentary at home, day 3, 01.00-02.00	Scale	Input	8	Right	F8.3	F8.3	9999,000
Sed_ah.day3_02_03	480	Sedentary at home, day 3, 02.00-03.00	Nominal	Input	8	Right	F8.3	F8.3	9999,000
Sed_ah.day3_03_04	481	Sedentary at home, day 3, 03.00-04.00	Nominal	Input	8	Right	F8.3	F8.3	9999,000
Sed_ah.day3_04_05	482	Sedentary at home, day 3, 04.00-05.00	Scale	Input	8	Right	F8.3	F8.3	9999,000
Sed_ah.day3_05_06	483	Sedentary at home, day 3, 05.00-06.00	Scale	Input	8	Right	F8.3	F8.3	9999,000
Sed_ah.day3_06_07	484	Sedentary at home, day 3, 06.00-07.00	Scale	Input	8	Right	F8.3	F8.3	9999,000
Sed_ah.day3_07_08	485	Sedentary at home, day 3, 07.00-08.00	Scale	Input	8	Right	F8.3	F8.3	9999,000
Sed_ah.day3_08_09	486	Sedentary at home, day 3, 08.00-09.00	Scale	Input	8	Right	F8.3	F8.3	9999,000
Sed_ah.day3_09_10	487	Sedentary at home, day 3, 09.00-10.00	Scale	Input	8	Right	F8.3	F8.3	9999,000
Sed_ah.day3_10_11	488	Sedentary at home, day 3, 10.00-11.00	Scale	Input	8	Right	F8.3	F8.3	9999,000
Sed_ah.day3_11_12	489	Sedentary at home, day 3, 11.00-12.00	Scale	Input	8	Right	F8.3	F8.3	9999,000
Sed_ah.day3_12_13	490	Sedentary at home, day 3, 12.00-13.00	Scale	Input	8	Right	F8.3	F8.3	9999,000
Sed_ah.day3_13_14	491	Sedentary at home, day 3, 13.00-14.00	Scale	Input	8	Right	F8.3	F8.3	9999,000
Sed_ah.day3_14_15	492	Sedentary at home, day 3, 14.00-15.00	Scale	Input	8	Right	F8.3	F8.3	9999,000
Sed_ah.day3_15_16	493	Sedentary at home, day 3, 15.00-16.00	Scale	Input	8	Right	F8.3	F8.3	9999,000
Sed_ah.day3_16_17	494	Sedentary at home, day 3, 16.00-17.00	Scale	Input	8	Right	F8.3	F8.3	9999,000
Sed_ah.day3_17_18	495	Sedentary at home, day 3, 17.00-18.00	Scale	Input	8	Right	F8.3	F8.3	9999,000
Sed_ah.day3_18_19	496	Sedentary at home, day 3, 18.00-19.00	Scale	Input	8	Right	F8.3	F8.3	9999,000
Sed_ah.day3_19_20	497	Sedentary at home, day 3, 19.00-20.00	Scale	Input	8	Right	F8.3	F8.3	9999,000
Sed_ah.day3_20_21	498	Sedentary at home, day 3, 20.00-21.00	Scale	Input	8	Right	F8.3	F8.3	9999,000
Sed_ah.day3_21_22	499	Sedentary at home, day 3, 21.00-22.00	Scale	Input	8	Right	F8.3	F8.3	9999,000
Sed_ah.day3_22_23	500	Sedentary at home, day 3, 22.00-23.00	Scale	Input	8	Right	F8.3	F8.3	9999,000
Sed_ah.day3_23_24	501	Sedentary at home, day 3, 23.00-24.00	Scale	Input	8	Right	F8.3	F8.3	9999,000
Sed_nah.day3_00_01	502	Sedentary not at home, day 3, 00.00-01.00	Scale	Input	8	Right	F8.3	F8.3	9999,000
Sed_nah.day3_01_02	503	Sedentary not at home, day 3, 01.00-02.00	Nominal	Input	8	Right	F8.3	F8.3	9999,000
Sed_nah.day3_02_03	504	Sedentary not at home, day 3, 02.00-03.00	Nominal	Input	8	Right	F8.3	F8.3	9999,000
Sed_nah.day3_03_04	505	Sedentary not at home, day 3, 03.00-04.00	Scale	Input	8	Right	F8.3	F8.3	9999,000
Sed_nah.day3_04_05	506	Sedentary not at home, day 3, 04.00-05.00	Scale	Input	8	Right	F8.3	F8.3	9999,000
Sed_nah.day3_05_06	507	Sedentary not at home, day 3, 05.00-06.00	Scale	Input	8	Right	F8.3	F8.3	9999,000
Sed_nah.day3_06_07	508	Sedentary not at home, day 3, 06.00-07.00	Scale	Input	8	Right	F8.3	F8.3	9999,000
Sed_nah.day3_07_08	509	Sedentary not at home, day 3, 07.00-08.00	Scale	Input	8	Right	F8.3	F8.3	9999,000
Sed_nah.day3_08_09	510	Sedentary not at home, day 3, 08.00-09.00	Scale	Input	8	Right	F8.3	F8.3	9999,000
Sed_nah.day3_09_10	511	Sedentary not at home, day 3, 09.00-10.00	Scale	Input	8	Right	F8.3	F8.3	9999,000
Sed_nah.day3_10_11	512	Sedentary not at home, day 3, 10.00-11.00	Scale	Input	8	Right	F8.3	F8.3	9999,000
Sed_nah.day3_11_12	513	Sedentary not at home, day 3, 11.00-12.00	Scale	Input	8	Right	F8.3	F8.3	9999,000
Sed_nah.day3_12_13	514	Sedentary not at home, day 3, 12.00-13.00	Scale	Input	8	Right	F8.3	F8.3	9999,000
Sed_nah.day3_13_14	515	Sedentary not at home, day 3, 13.00-14.00	Scale	Input	8	Right	F8.3	F8.3	9999,000
Sed_nah.day3_14_15	516	Sedentary not at home, day 3, 14.00-15.00	Scale	Input	8	Right	F8.3	F8.3	9999,000
Sed_nah.day3_15_16	517	Sedentary not at home, day 3, 15.00-16.00	Scale	Input	8	Right	F8.3	F8.3	9999,000
Sed_nah.day3_16_17	518	Sedentary not at home, day 3, 16.00-17.00	Scale	Input	8	Right	F8.3	F8.3	9999,000
Sed_nah.day3_17_18	519	Sedentary not at home, day 3, 17.00-18.00	Scale	Input	8	Right	F8.3	F8.3	9999,000
Sed_nah.day3_18_19	520	Sedentary not at home, day 3, 18.00-19.00	Scale	Input	8	Right	F8.3	F8.3	9999,000
Sed_nah.day3_19_20	521	Sedentary not at home, day 3, 19.00-20.00	Scale	Input	8	Right	F8.3	F8.3	9999,000
Sed_nah.day3_20_21	522	Sedentary not at home, day 3, 20.00-21.00	Scale	Input	8	Right	F8.3	F8.3	9999,000
Sed_nah.day3_21_22	523	Sedentary not at home, day 3, 21.00-22.00	Scale	Input	8	Right	F8.3	F8.3	9999,000
Sed_nah.day3_22_23	524	Sedentary not at home, day 3, 22.00-23.00	Scale	Input	8	Right	F8.3	F8.3	9999,000
Sed_nah.day3_23_24	525	Sedentary not at home, day 3, 23.00-24.00	Scale	Input	8	Right	F8.3	F8.3	9999,000
Light_ah.day3_00_01	526	Light at home, day 3, 00.00-01.00	Scale	Input	8	Right	F8.3	F8.3	9999,000
Light_ah.day3_01_02	527	Light at home, day 3, 01.00-02.00	Nominal	Input	8	Right	F8.3	F8.3	9999,000
Light_ah.day3_02_03	528	Light at home, day 3, 02.00-03.00	Nominal	Input	8	Right	F8.3	F8.3	9999,000
Light_ah.day3_03_04	529	Light at home, day 3, 03.00-04.00	Nominal	Input	8	Right	F8.3	F8.3	9999,000
Light_ah.day3_04_05	530	Light at home, day 3, 04.00-05.00	Scale	Input	8	Right	F8.3	F8.3	9999,000
Light_ah.day3_05_06	531	Light at home, day 3, 05.00-06.00	Scale	Input	8	Right	F8.3	F8.3	9999,000
Light_ah.day3_06_07	532	Light at home, day 3, 06.00-07.00	Scale	Input	8	Right	F8.3	F8.3	9999,000
Light_ah.day3_07_08	533	Light at home, day 3, 07.00-08.00	Scale	Input	8	Right	F8.3	F8.3	9999,000
Light_ah.day3_08_09	534	Light at home, day 3, 08.00-09.00	Scale	Input	8	Right	F8.3	F8.3	9999,000
Light_ah.day3_09_10	535	Light at home, day 3, 09.00-10.00	Scale	Input	8	Right	F8.3	F8.3	9999,000
Light_ah.day3_10_11	536	Light at home, day 3, 10.00-11.00	Scale	Input	8	Right	F8.3	F8.3	9999,000
Light_ah.day3_11_12	537	Light at home, day 3, 11.00-12.00	Scale	Input	8	Right	F8.3	F8.3	9999,000
Light_ah.day3_12_13	538	Light at home, day 3, 12.00-13.00	Scale	Input	8	Right	F8.3	F8.3	9999,000
Light_ah.day3_13_14	539	Light at home, day 3, 13.00-14.00	Scale	Input	8	Right	F8.3	F8.3	9999,000
Light_ah.day3_14_15	540	Light at home, day 3, 14.00-15.00	Scale	Input	8	Right	F8.3	F8.3	9999,000
Light_ah.day3_15_16	541	Light at home, day 3, 15.00-16.00	Scale	Input	8	Right	F8.3	F8.3	9999,000
Light_ah.day3_16_17	542	Light at home, day 3, 16.00-17.00	Scale	Input	8	Right	F8.3	F8.3	9999,000
Light_ah.day3_17_18	543	Light at home, day 3, 17.00-18.00	Scale	Input	8	Right	F8.3	F8.3	9999,000
Light_ah.day3_18_19	544	Light at home, day 3, 18.00-19.00	Scale	Input	8	Right	F8.3	F8.3	9999,000
Light_ah.day3_19_20	545	Light at home, day 3, 19.00-20.00	Scale	Input	8	Right	F8.3	F8.3	9999,000
Light_ah.day3_20_21	546	Light at home, day 3, 20.00-21.00	Scale	Input	8	Right	F8.3	F8.3	9999,000
Light_ah.day3_21_22	547	Light at home, day 3, 21.00-22.00	Scale	Input	8	Right	F8.3	F8.3	9999,000
Light_ah.day3_22_23	548	Light at home, day 3, 22.00-23.00	Scale	Input	8	Right	F8.3	F8.3	9999,000
Light_ah.day3_23_24	549	Light at home, day 3, 23.00-24.00	Scale	Input	8	Right	F8.3	F8.3	9999,000
Light_nah.day3_00_01	550	Light not at home, day 3, 00.00-01.00	Scale	Input	8	Right	F8.3	F8.3	9999,000
Light_nah.day3_01_02	551	Light not at home, day 3, 01.00-02.00	Nominal	Input	8	Right	F8.3	F8.3	9999,000
Light_nah.day3_02_03	552	Light not at home, day 3, 02.00-03.00	Nominal	Input	8	Right	F8.3	F8.3	9999,000
Light_nah.day3_03_04	553	Light not at home, day 3, 03.00-04.00	Nominal	Input	8	Right	F8.3	F8.3	9999,000
Light_nah.day3_04_05	554	Light not at home, day 3, 04.00-05.00	Nominal	Input	8	Right	F8.3	F8.3	9999,000
Light_nah.day3_05_06	555	Light not at home, day 3, 05.00-06.00	Scale	Input	8	Right	F8.3	F8.3	9999,000
Light_nah.day3_06_07	556	Light not at home, day 3, 06.00-07.00	Scale	Input	8	Right	F8.3	F8.3	9999,000
Light_nah.day3_07_08	557	Light not at home, day 3, 07.00-08.00	Scale	Input	8	Right	F8.3	F8.3	9999,000
Light_nah.day3_08_09	558	Light not at home, day 3, 08.00-09.00	Scale	Input	8	Right	F8.3	F8.3	9999,000
Light_nah.day3_09_10	559	Light not at home, day 3, 09.00-10.00	Scale	Input	8	Right	F8.3	F8.3	9999,000
Light_nah.day3_10_11	560	Light not at home, day 3, 10.00-11.00	Scale	Input	8	Right	F8.3	F8.3	9999,000
Light_nah.day3_11_12	561	Light not at home, day 3, 11.00-12.00	Scale	Input	8	Right	F8.3	F8.3	9999,000
Light_nah.day3_12_13	562	Light not at home, day 3, 12.00-13.00	Scale	Input	8	Right	F8.3	F8.3	9999,000
Light_nah.day3_13_14	563	Light not at home, day 3, 13.00-14.00	Scale	Input	8	Right	F8.3	F8.3	9999,000
Light_nah.day3_14_15	564	Light not at home, day 3, 14.00-15.00	Scale	Input	8	Right	F8.3	F8.3	9999,000
Light_nah.day3_15_16	565	Light not at home, day 3, 15.00-16.00	Scale	Input	8	Right	F8.3	F8.3	9999,000
Light_nah.day3_16_17	566	Light not at home, day 3, 16.00-17.00	Scale	Input	8	Right	F8.3	F8.3	9999,000
Light_nah.day3_17_18	567	Light not at home, day 3, 17.00-18.00	Scale	Input	8	Right	F8.3	F8.3	9999,000
Light_nah.day3_18_19	568	Light not at home, day 3, 18.00-19.00	Scale	Input	8	Right	F8.3	F8.3	9999,000
Light_nah.day3_19_20	569	Light not at home, day 3, 19.00-20.00	Scale	Input	8	Right	F8.3	F8.3	9999,000
Light_nah.day3_20_21	570	Light not at home, day 3, 20.00-21.00	Scale	Input	8	Right	F8.3	F8.3	9999,000
Light_nah.day3_21_22	571	Light not at home, day 3, 21.00-22.00	Scale	Input	8	Right	F8.3	F8.3	9999,000
Light_nah.day3_22_23	572	Light not at home, day 3, 22.00-23.00	Scale	Input	8	Right	F8.3	F8.3	9999,000
Light_nah.day3_23_24	573	Light not at home, day 3, 23.00-24.00	Scale	Input	8	Right	F8.3	F8.3	9999,000
Mod_ah.day3_00_01	574	Moderate at home, day 3, 00.00-01.00	Scale	Input	8	Right	F8.3	F8.3	9999,000
Mod_ah.day3_01_02	575	Moderate at home, day 3, 01.00-02.00	Nominal	Input	8	Right	F8.3	F8.3	9999,000
Mod_ah.day3_02_03	576	Moderate at home, day 3, 02.00-03.00	Nominal	Input	8	Right	F8.3	F8.3	9999,000
Mod_ah.day3_03_04	577	Moderate at home, day 3, 03.00-04.00	Nominal	Input	8	Right	F8.3	F8.3	9999,000
Mod_ah.day3_04_05	578	Moderate at home, day 3, 04.00-05.00	Nominal	Input	8	Right	F8.3	F8.3	9999,000
Mod_ah.day3_05_06	579	Moderate at home, day 3, 05.00-06.00	Scale	Input	8	Right	F8.3	F8.3	9999,000
Mod_ah.day3_06_07	580	Moderate at home, day 3, 06.00-07.00	Scale	Input	8	Right	F8.3	F8.3	9999,000
Mod_ah.day3_07_08	581	Moderate at home, day 3, 07.00-08.00	Scale	Input	8	Right	F8.3	F8.3	9999,000
Mod_ah.day3_08_09	582	Moderate at home, day 3, 08.00-09.00	Scale	Input	8	Right	F8.3	F8.3	9999,000
Mod_ah.day3_09_10	583	Moderate at home, day 3, 09.00-10.00	Scale	Input	8	Right	F8.3	F8.3	9999,000
Mod_ah.day3_10_11	584	Moderate at home, day 3, 10.00-11.00	Scale	Input	8	Right	F8.3	F8.3	9999,000
Mod_ah.day3_11_12	585	Moderate at home, day 3, 11.00-12.00	Scale	Input	8	Right	F8.3	F8.3	9999,000
Mod_ah.day3_12_13	586	Moderate at home, day 3, 12.00-13.00	Scale	Input	8	Right	F8.3	F8.3	9999,000
Mod_ah.day3_13_14	587	Moderate at home, day 3, 13.00-14.00	Scale	Input	8	Right	F8.3	F8.3	9999,000
Mod_ah.day3_14_15	588	Moderate at home, day 3, 14.00-15.00	Scale	Input	8	Right	F8.3	F8.3	9999,000
Mod_ah.day3_15_16	589	Moderate at home, day 3, 15.00-16.00	Scale	Input	8	Right	F8.3	F8.3	9999,000
Mod_ah.day3_16_17	590	Moderate at home, day 3, 16.00-17.00	Scale	Input	8	Right	F8.3	F8.3	9999,000
Mod_ah.day3_17_18	591	Moderate at home, day 3, 17.00-18.00	Scale	Input	8	Right	F8.3	F8.3	9999,000
Mod_ah.day3_18_19	592	Moderate at home, day 3, 18.00-19.00	Scale	Input	8	Right	F8.3	F8.3	9999,000
Mod_ah.day3_19_20	593	Moderate at home, day 3, 19.00-20.00	Scale	Input	8	Right	F8.3	F8.3	9999,000
Mod_ah.day3_20_21	594	Moderate at home, day 3, 20.00-21.00	Scale	Input	8	Right	F8.3	F8.3	9999,000
Mod_ah.day3_21_22	595	Moderate at home, day 3, 21.00-22.00	Scale	Input	8	Right	F8.3	F8.3	9999,000
Mod_ah.day3_22_23	596	Moderate at home, day 3, 22.00-23.00	Scale	Input	8	Right	F8.3	F8.3	9999,000
Mod_ah.day3_23_24	597	Moderate at home, day 3, 23.00-24.00	Scale	Input	8	Right	F8.3	F8.3	9999,000
Mod_nah.day3_00_01	598	Moderate not at home, day 3, 00.00-01.00	Nominal	Input	8	Right	F8.3	F8.3	9999,000
Mod_nah.day3_01_02	599	Moderate not at home, day 3, 01.00-02.00	Nominal	Input	8	Right	F8.3	F8.3	9999,000
Mod_nah.day3_02_03	600	Moderate not at home, day 3, 02.00-03.00	Nominal	Input	8	Right	F8.3	F8.3	9999,000
Mod_nah.day3_03_04	601	Moderate not at home, day 3, 03.00-04.00	Nominal	Input	8	Right	F8.3	F8.3	9999,000
Mod_nah.day3_04_05	602	Moderate not at home, day 3, 04.00-05.00	Nominal	Input	8	Right	F8.3	F8.3	9999,000
Mod_nah.day3_05_06	603	Moderate not at home, day 3, 05.00-06.00	Nominal	Input	8	Right	F8.3	F8.3	9999,000
Mod_nah.day3_06_07	604	Moderate not at home, day 3, 06.00-07.00	Scale	Input	8	Right	F8.3	F8.3	9999,000
Mod_nah.day3_07_08	605	Moderate not at home, day 3, 07.00-08.00	Scale	Input	8	Right	F8.3	F8.3	9999,000
Mod_nah.day3_08_09	606	Moderate not at home, day 3, 08.00-09.00	Scale	Input	8	Right	F8.3	F8.3	9999,000
Mod_nah.day3_09_10	607	Moderate not at home, day 3, 09.00-10.00	Scale	Input	8	Right	F8.3	F8.3	9999,000
Mod_nah.day3_10_11	608	Moderate not at home, day 3, 10.00-11.00	Scale	Input	8	Right	F8.3	F8.3	9999,000
Mod_nah.day3_11_12	609	Moderate not at home, day 3, 11.00-12.00	Scale	Input	8	Right	F8.3	F8.3	9999,000
Mod_nah.day3_12_13	610	Moderate not at home, day 3, 12.00-13.00	Scale	Input	8	Right	F8.3	F8.3	9999,000
Mod_nah.day3_13_14	611	Moderate not at home, day 3, 13.00-14.00	Scale	Input	8	Right	F8.3	F8.3	9999,000
Mod_nah.day3_14_15	612	Moderate not at home, day 3, 14.00-15.00	Scale	Input	8	Right	F8.3	F8.3	9999,000
Mod_nah.day3_15_16	613	Moderate not at home, day 3, 15.00-16.00	Scale	Input	8	Right	F8.3	F8.3	9999,000
Mod_nah.day3_16_17	614	Moderate not at home, day 3, 16.00-17.00	Scale	Input	8	Right	F8.3	F8.3	9999,000
Mod_nah.day3_17_18	615	Moderate not at home, day 3, 17.00-18.00	Scale	Input	8	Right	F8.3	F8.3	9999,000
Mod_nah.day3_18_19	616	Moderate not at home, day 3, 18.00-19.00	Scale	Input	8	Right	F8.3	F8.3	9999,000
Mod_nah.day3_19_20	617	Moderate not at home, day 3, 19.00-20.00	Scale	Input	8	Right	F8.3	F8.3	9999,000
Mod_nah.day3_20_21	618	Moderate not at home, day 3, 20.00-21.00	Scale	Input	8	Right	F8.3	F8.3	9999,000
Mod_nah.day3_21_22	619	Moderate not at home, day 3, 21.00-22.00	Nominal	Input	8	Right	F8.3	F8.3	9999,000
Mod_nah.day3_22_23	620	Moderate not at home, day 3, 22.00-23.00	Nominal	Input	8	Right	F8.3	F8.3	9999,000
Mod_nah.day3_23_24	621	Moderate not at home, day 3, 23.00-24.00	Nominal	Input	8	Right	F8.3	F8.3	9999,000
Vig_ah.day3_00_01	622	Vigorous at home, day 3, 00.00-01.00	Nominal	Input	8	Right	F8.3	F8.3	9999,000
Vig_ah.day3_01_02	623	Vigorous at home, day 3, 01.00-02.00	Nominal	Input	8	Right	F8.3	F8.3	9999,000
Vig_ah.day3_02_03	624	Vigorous at home, day 3, 02.00-03.00	Nominal	Input	8	Right	F8.3	F8.3	9999,000
Vig_ah.day3_03_04	625	Vigorous at home, day 3, 03.00-04.00	Nominal	Input	8	Right	F8.3	F8.3	9999,000
Vig_ah.day3_04_05	626	Vigorous at home, day 3, 04.00-05.00	Nominal	Input	8	Right	F8.3	F8.3	9999,000
Vig_ah.day3_05_06	627	Vigorous at home, day 3, 05.00-06.00	Nominal	Input	8	Right	F8.3	F8.3	9999,000
Vig_ah.day3_06_07	628	Vigorous at home, day 3, 06.00-07.00	Nominal	Input	8	Right	F8.3	F8.3	9999,000
Vig_ah.day3_07_08	629	Vigorous at home, day 3, 07.00-08.00	Nominal	Input	8	Right	F8.3	F8.3	9999,000
Vig_ah.day3_08_09	630	Vigorous at home, day 3, 08.00-09.00	Nominal	Input	8	Right	F8.3	F8.3	9999,000
Vig_ah.day3_09_10	631	Vigorous at home, day 3, 09.00-10.00	Scale	Input	8	Right	F8.3	F8.3	9999,000
Vig_ah.day3_10_11	632	Vigorous at home, day 3, 10.00-11.00	Nominal	Input	8	Right	F8.3	F8.3	9999,000
Vig_ah.day3_11_12	633	Vigorous at home, day 3, 11.00-12.00	Nominal	Input	8	Right	F8.3	F8.3	9999,000
Vig_ah.day3_12_13	634	Vigorous at home, day 3, 12.00-13.00	Nominal	Input	8	Right	F8.3	F8.3	9999,000
Vig_ah.day3_13_14	635	Vigorous at home, day 3, 13.00-14.00	Nominal	Input	8	Right	F8.3	F8.3	9999,000
Vig_ah.day3_14_15	636	Vigorous at home, day 3, 14.00-15.00	Nominal	Input	8	Right	F8.3	F8.3	9999,000
Vig_ah.day3_15_16	637	Vigorous at home, day 3, 15.00-16.00	Scale	Input	8	Right	F8.3	F8.3	9999,000
Vig_ah.day3_16_17	638	Vigorous at home, day 3, 16.00-17.00	Nominal	Input	8	Right	F8.3	F8.3	9999,000
Vig_ah.day3_17_18	639	Vigorous at home, day 3, 17.00-18.00	Nominal	Input	8	Right	F8.3	F8.3	9999,000
Vig_ah.day3_18_19	640	Vigorous at home, day 3, 18.00-19.00	Nominal	Input	8	Right	F8.3	F8.3	9999,000
Vig_ah.day3_19_20	641	Vigorous at home, day 3, 19.00-20.00	Scale	Input	8	Right	F8.3	F8.3	9999,000
Vig_ah.day3_20_21	642	Vigorous at home, day 3, 20.00-21.00	Nominal	Input	8	Right	F8.3	F8.3	9999,000
Vig_ah.day3_21_22	643	Vigorous at home, day 3, 21.00-22.00	Nominal	Input	8	Right	F8.3	F8.3	9999,000
Vig_ah.day3_22_23	644	Vigorous at home, day 3, 22.00-23.00	Nominal	Input	8	Right	F8.3	F8.3	9999,000
Vig_ah.day3_23_24	645	Vigorous at home, day 3, 23.00-24.00	Nominal	Input	8	Right	F8.3	F8.3	9999,000
Vig_nah.day3_00_01	646	Vigorous not at home, day 3, 00.00-01.00	Nominal	Input	8	Right	F8.3	F8.3	9999,000
Vig_nah.day3_01_02	647	Vigorous not at home, day 3, 01.00-02.00	Nominal	Input	8	Right	F8.3	F8.3	9999,000
Vig_nah.day3_02_03	648	Vigorous not at home, day 3, 02.00-03.00	Nominal	Input	8	Right	F8.3	F8.3	9999,000
Vig_nah.day3_03_04	649	Vigorous not at home, day 3, 03.00-04.00	Nominal	Input	8	Right	F8.3	F8.3	9999,000
Vig_nah.day3_04_05	650	Vigorous not at home, day 3, 04.00-05.00	Nominal	Input	8	Right	F8.3	F8.3	9999,000
Vig_nah.day3_05_06	651	Vigorous not at home, day 3, 05.00-06.00	Nominal	Input	8	Right	F8.3	F8.3	9999,000
Vig_nah.day3_06_07	652	Vigorous not at home, day 3, 06.00-07.00	Nominal	Input	8	Right	F8.3	F8.3	9999,000
Vig_nah.day3_07_08	653	Vigorous not at home, day 3, 07.00-08.00	Nominal	Input	8	Right	F8.3	F8.3	9999,000
Vig_nah.day3_08_09	654	Vigorous not at home, day 3, 08.00-09.00	Scale	Input	8	Right	F8.3	F8.3	9999,000
Vig_nah.day3_09_10	655	Vigorous not at home, day 3, 09.00-10.00	Nominal	Input	8	Right	F8.3	F8.3	9999,000
Vig_nah.day3_10_11	656	Vigorous not at home, day 3, 10.00-11.00	Scale	Input	8	Right	F8.3	F8.3	9999,000
Vig_nah.day3_11_12	657	Vigorous not at home, day 3, 11.00-12.00	Scale	Input	8	Right	F8.3	F8.3	9999,000
Vig_nah.day3_12_13	658	Vigorous not at home, day 3, 12.00-13.00	Nominal	Input	8	Right	F8.3	F8.3	9999,000
Vig_nah.day3_13_14	659	Vigorous not at home, day 3, 13.00-14.00	Nominal	Input	8	Right	F8.3	F8.3	9999,000
Vig_nah.day3_14_15	660	Vigorous not at home, day 3, 14.00-15.00	Scale	Input	8	Right	F8.3	F8.3	9999,000
Vig_nah.day3_15_16	661	Vigorous not at home, day 3, 15.00-16.00	Scale	Input	8	Right	F8.3	F8.3	9999,000
Vig_nah.day3_16_17	662	Vigorous not at home, day 3, 16.00-17.00	Nominal	Input	8	Right	F8.3	F8.3	9999,000
Vig_nah.day3_17_18	663	Vigorous not at home, day 3, 17.00-18.00	Scale	Input	8	Right	F8.3	F8.3	9999,000
Vig_nah.day3_18_19	664	Vigorous not at home, day 3, 18.00-19.00	Nominal	Input	8	Right	F8.3	F8.3	9999,000
Vig_nah.day3_19_20	665	Vigorous not at home, day 3, 19.00-20.00	Nominal	Input	8	Right	F8.3	F8.3	9999,000
Vig_nah.day3_20_21	666	Vigorous not at home, day 3, 20.00-21.00	Nominal	Input	8	Right	F8.3	F8.3	9999,000
Vig_nah.day3_21_22	667	Vigorous not at home, day 3, 21.00-22.00	Nominal	Input	8	Right	F8.3	F8.3	9999,000
Vig_nah.day3_22_23	668	Vigorous not at home, day 3, 22.00-23.00	Nominal	Input	8	Right	F8.3	F8.3	9999,000
Vig_nah.day3_23_24	669	Vigorous not at home, day 3, 23.00-24.00	Nominal	Input	8	Right	F8.3	F8.3	9999,000
Srt_dg_d4	670	Type of day, day 4	Nominal	Input	8	Right	F8.2	F8.2	9999,00
Inv.00_01_d4	671	Invalid data 00.00-01.00, day 4	Scale	Input	8	Right	F8.3	F8.3	9999,000
Inv.01_02_d4	672	Invalid data 01.00-02.00, day 4	Scale	Input	8	Right	F8.3	F8.3	9999,000
Inv.02_03_d4	673	Invalid data 02.00-03.00, day 4	Scale	Input	8	Right	F8.3	F8.3	9999,000
Inv.03_04_d4	674	Invalid data 03.00-04.00, day 4	Scale	Input	8	Right	F8.3	F8.3	9999,000
Inv.04_05_d4	675	Invalid data 04.00-05.00, day 4	Scale	Input	8	Right	F8.3	F8.3	9999,000
Inv.05_06_d4	676	Invalid data 05.00-06.00, day 4	Scale	Input	8	Right	F8.3	F8.3	9999,000
Inv.06_07_d4	677	Invalid data 06.00-07.00, day 4	Scale	Input	8	Right	F8.3	F8.3	9999,000
Inv.07_08_d4	678	Invalid data 07.00-08.00, day 4	Scale	Input	8	Right	F8.3	F8.3	9999,000
Inv.08_09_d4	679	Invalid data 08.00-09.00, day 4	Scale	Input	8	Right	F8.3	F8.3	9999,000
Inv.09_10_d4	680	Invalid data 09.00-10.00, day 4	Scale	Input	8	Right	F8.3	F8.3	9999,000
Inv.10_11_d4	681	Invalid data 10.00-11.00, day 4	Scale	Input	8	Right	F8.3	F8.3	9999,000
Inv.11_12_d4	682	Invalid data 11.00-12.00, day 4	Scale	Input	8	Right	F8.3	F8.3	9999,000
Inv.12_13_d4	683	Invalid data 12.00-13.00, day 4	Scale	Input	8	Right	F8.3	F8.3	9999,000
Inv.13_14_d4	684	Invalid data 13.00-14.00, day 4	Scale	Input	8	Right	F8.3	F8.3	9999,000
Inv.14_15_d4	685	Invalid data 14.00-15.00, day 4	Scale	Input	8	Right	F8.3	F8.3	9999,000
Inv.15_16_d4	686	Invalid data 15.00-16.00, day 4	Scale	Input	8	Right	F8.3	F8.3	9999,000
Inv.16_17_d4	687	Invalid data 16.00-17.00, day 4	Scale	Input	8	Right	F8.3	F8.3	9999,000
Inv.17_18_d4	688	Invalid data 17.00-18.00, day 4	Scale	Input	8	Right	F8.3	F8.3	9999,000
Inv.18_19_d4	689	Invalid data 18.00-19.00, day 4	Scale	Input	8	Right	F8.3	F8.3	9999,000
Inv.19_20_d4	690	Invalid data 19.00-20.00, day 4	Scale	Input	8	Right	F8.3	F8.3	9999,000
Inv.20_21_d4	691	Invalid data 20.00-21.00, day 4	Scale	Input	8	Right	F8.3	F8.3	9999,000
Inv.21_22_d4	692	Invalid data 21.00-22.00, day 4	Scale	Input	8	Right	F8.3	F8.3	9999,000
Inv.22_23_d4	693	Invalid data 22.00-23.00, day 4	Scale	Input	8	Right	F8.3	F8.3	9999,000
Inv.23_24_d4	694	Invalid data 23.00-24.00, day 4	Scale	Input	8	Right	F8.3	F8.3	9999,000
Sed_ah.day4_00_01	695	Sedentary at home, day 4, 00.00-01.00	Scale	Input	8	Right	F8.3	F8.3	9999,000
Sed_ah.day4_01_02	696	Sedentary at home, day 4, 01.00-02.00	Scale	Input	8	Right	F8.3	F8.3	9999,000
Sed_ah.day4_02_03	697	Sedentary at home, day 4, 02.00-03.00	Nominal	Input	8	Right	F8.3	F8.3	9999,000
Sed_ah.day4_03_04	698	Sedentary at home, day 4, 03.00-04.00	Scale	Input	8	Right	F8.3	F8.3	9999,000
Sed_ah.day4_04_05	699	Sedentary at home, day 4, 04.00-05.00	Scale	Input	8	Right	F8.3	F8.3	9999,000
Sed_ah.day4_05_06	700	Sedentary at home, day 4, 05.00-06.00	Scale	Input	8	Right	F8.3	F8.3	9999,000
Sed_ah.day4_06_07	701	Sedentary at home, day 4, 06.00-07.00	Scale	Input	8	Right	F8.3	F8.3	9999,000
Sed_ah.day4_07_08	702	Sedentary at home, day 4, 07.00-08.00	Scale	Input	8	Right	F8.3	F8.3	9999,000
Sed_ah.day4_08_09	703	Sedentary at home, day 4, 08.00-09.00	Scale	Input	8	Right	F8.3	F8.3	9999,000
Sed_ah.day4_09_10	704	Sedentary at home, day 4, 09.00-10.00	Scale	Input	8	Right	F8.3	F8.3	9999,000
Sed_ah.day4_10_11	705	Sedentary at home, day 4, 10.00-11.00	Scale	Input	8	Right	F8.3	F8.3	9999,000
Sed_ah.day4_11_12	706	Sedentary at home, day 4, 11.00-12.00	Scale	Input	8	Right	F8.3	F8.3	9999,000
Sed_ah.day4_12_13	707	Sedentary at home, day 4, 12.00-13.00	Scale	Input	8	Right	F8.3	F8.3	9999,000
Sed_ah.day4_13_14	708	Sedentary at home, day 4, 13.00-14.00	Scale	Input	8	Right	F8.3	F8.3	9999,000
Sed_ah.day4_14_15	709	Sedentary at home, day 4, 14.00-15.00	Scale	Input	8	Right	F8.3	F8.3	9999,000
Sed_ah.day4_15_16	710	Sedentary at home, day 4, 15.00-16.00	Scale	Input	8	Right	F8.3	F8.3	9999,000
Sed_ah.day4_16_17	711	Sedentary at home, day 4, 16.00-17.00	Scale	Input	8	Right	F8.3	F8.3	9999,000
Sed_ah.day4_17_18	712	Sedentary at home, day 4, 17.00-18.00	Scale	Input	8	Right	F8.3	F8.3	9999,000
Sed_ah.day4_18_19	713	Sedentary at home, day 4, 18.00-19.00	Scale	Input	8	Right	F8.3	F8.3	9999,000
Sed_ah.day4_19_20	714	Sedentary at home, day 4, 19.00-20.00	Scale	Input	8	Right	F8.3	F8.3	9999,000
Sed_ah.day4_20_21	715	Sedentary at home, day 4, 20.00-21.00	Scale	Input	8	Right	F8.3	F8.3	9999,000
Sed_ah.day4_21_22	716	Sedentary at home, day 4, 21.00-22.00	Scale	Input	8	Right	F8.3	F8.3	9999,000
Sed_ah.day4_22_23	717	Sedentary at home, day 4, 22.00-23.00	Scale	Input	8	Right	F8.3	F8.3	9999,000
Sed_ah.day4_23_24	718	Sedentary at home, day 4, 23.00-24.00	Scale	Input	8	Right	F8.3	F8.3	9999,000
Sed_nah.day4_00_01	719	Sedentary not at home, day 4, 00.00-01.00	Nominal	Input	8	Right	F8.3	F8.3	9999,000
Sed_nah.day4_01_02	720	Sedentary not at home, day 4, 01.00-02.00	Nominal	Input	8	Right	F8.3	F8.3	9999,000
Sed_nah.day4_02_03	721	Sedentary not at home, day 4, 02.00-03.00	Nominal	Input	8	Right	F8.3	F8.3	9999,000
Sed_nah.day4_03_04	722	Sedentary not at home, day 4, 03.00-04.00	Nominal	Input	8	Right	F8.3	F8.3	9999,000
Sed_nah.day4_04_05	723	Sedentary not at home, day 4, 04.00-05.00	Scale	Input	8	Right	F8.3	F8.3	9999,000
Sed_nah.day4_05_06	724	Sedentary not at home, day 4, 05.00-06.00	Scale	Input	8	Right	F8.3	F8.3	9999,000
Sed_nah.day4_06_07	725	Sedentary not at home, day 4, 06.00-07.00	Scale	Input	8	Right	F8.3	F8.3	9999,000
Sed_nah.day4_07_08	726	Sedentary not at home, day 4, 07.00-08.00	Scale	Input	8	Right	F8.3	F8.3	9999,000
Sed_nah.day4_08_09	727	Sedentary not at home, day 4, 08.00-09.00	Scale	Input	8	Right	F8.3	F8.3	9999,000
Sed_nah.day4_09_10	728	Sedentary not at home, day 4, 09.00-10.00	Scale	Input	8	Right	F8.3	F8.3	9999,000
Sed_nah.day4_10_11	729	Sedentary not at home, day 4, 10.00-11.00	Scale	Input	8	Right	F8.3	F8.3	9999,000
Sed_nah.day4_11_12	730	Sedentary not at home, day 4, 11.00-12.00	Scale	Input	8	Right	F8.3	F8.3	9999,000
Sed_nah.day4_12_13	731	Sedentary not at home, day 4, 12.00-13.00	Scale	Input	8	Right	F8.3	F8.3	9999,000
Sed_nah.day4_13_14	732	Sedentary not at home, day 4, 13.00-14.00	Scale	Input	8	Right	F8.3	F8.3	9999,000
Sed_nah.day4_14_15	733	Sedentary not at home, day 4, 14.00-15.00	Scale	Input	8	Right	F8.3	F8.3	9999,000
Sed_nah.day4_15_16	734	Sedentary not at home, day 4, 15.00-16.00	Scale	Input	8	Right	F8.3	F8.3	9999,000
Sed_nah.day4_16_17	735	Sedentary not at home, day 4, 16.00-17.00	Scale	Input	8	Right	F8.3	F8.3	9999,000
Sed_nah.day4_17_18	736	Sedentary not at home, day 4, 17.00-18.00	Scale	Input	8	Right	F8.3	F8.3	9999,000
Sed_nah.day4_18_19	737	Sedentary not at home, day 4, 18.00-19.00	Scale	Input	8	Right	F8.3	F8.3	9999,000
Sed_nah.day4_19_20	738	Sedentary not at home, day 4, 19.00-20.00	Scale	Input	8	Right	F8.3	F8.3	9999,000
Sed_nah.day4_20_21	739	Sedentary not at home, day 4, 20.00-21.00	Scale	Input	8	Right	F8.3	F8.3	9999,000
Sed_nah.day4_21_22	740	Sedentary not at home, day 4, 21.00-22.00	Scale	Input	8	Right	F8.3	F8.3	9999,000
Sed_nah.day4_22_23	741	Sedentary not at home, day 4, 22.00-23.00	Scale	Input	8	Right	F8.3	F8.3	9999,000
Sed_nah.day4_23_24	742	Sedentary not at home, day 4, 23.00-24.00	Scale	Input	8	Right	F8.3	F8.3	9999,000
Light_ah.day4_00_01	743	Light at home, day 4, 00.00-01.00	Scale	Input	8	Right	F8.3	F8.3	9999,000
Light_ah.day4_01_02	744	Light at home, day 4, 01.00-02.00	Scale	Input	8	Right	F8.3	F8.3	9999,000
Light_ah.day4_02_03	745	Light at home, day 4, 02.00-03.00	Nominal	Input	8	Right	F8.3	F8.3	9999,000
Light_ah.day4_03_04	746	Light at home, day 4, 03.00-04.00	Nominal	Input	8	Right	F8.3	F8.3	9999,000
Light_ah.day4_04_05	747	Light at home, day 4, 04.00-05.00	Scale	Input	8	Right	F8.3	F8.3	9999,000
Light_ah.day4_05_06	748	Light at home, day 4, 05.00-06.00	Nominal	Input	8	Right	F8.3	F8.3	9999,000
Light_ah.day4_06_07	749	Light at home, day 4, 06.00-07.00	Scale	Input	8	Right	F8.3	F8.3	9999,000
Light_ah.day4_07_08	750	Light at home, day 4, 07.00-08.00	Scale	Input	8	Right	F8.3	F8.3	9999,000
Light_ah.day4_08_09	751	Light at home, day 4, 08.00-09.00	Scale	Input	8	Right	F8.3	F8.3	9999,000
Light_ah.day4_09_10	752	Light at home, day 4, 09.00-10.00	Scale	Input	8	Right	F8.3	F8.3	9999,000
Light_ah.day4_10_11	753	Light at home, day 4, 10.00-11.00	Scale	Input	8	Right	F8.3	F8.3	9999,000
Light_ah.day4_11_12	754	Light at home, day 4, 11.00-12.00	Scale	Input	8	Right	F8.3	F8.3	9999,000
Light_ah.day4_12_13	755	Light at home, day 4, 12.00-13.00	Scale	Input	8	Right	F8.3	F8.3	9999,000
Light_ah.day4_13_14	756	Light at home, day 4, 13.00-14.00	Scale	Input	8	Right	F8.3	F8.3	9999,000
Light_ah.day4_14_15	757	Light at home, day 4, 14.00-15.00	Scale	Input	8	Right	F8.3	F8.3	9999,000
Light_ah.day4_15_16	758	Light at home, day 4, 15.00-16.00	Scale	Input	8	Right	F8.3	F8.3	9999,000
Light_ah.day4_16_17	759	Light at home, day 4, 16.00-17.00	Scale	Input	8	Right	F8.3	F8.3	9999,000
Light_ah.day4_17_18	760	Light at home, day 4, 17.00-18.00	Scale	Input	8	Right	F8.3	F8.3	9999,000
Light_ah.day4_18_19	761	Light at home, day 4, 18.00-19.00	Scale	Input	8	Right	F8.3	F8.3	9999,000
Light_ah.day4_19_20	762	Light at home, day 4, 19.00-20.00	Scale	Input	8	Right	F8.3	F8.3	9999,000
Light_ah.day4_20_21	763	Light at home, day 4, 20.00-21.00	Scale	Input	8	Right	F8.3	F8.3	9999,000
Light_ah.day4_21_22	764	Light at home, day 4, 21.00-22.00	Scale	Input	8	Right	F8.3	F8.3	9999,000
Light_ah.day4_22_23	765	Light at home, day 4, 22.00-23.00	Scale	Input	8	Right	F8.3	F8.3	9999,000
Light_ah.day4_23_24	766	Light at home, day 4, 23.00-24.00	Scale	Input	8	Right	F8.3	F8.3	9999,000
Light_nah.day4_00_01	767	Light not at home, day 4, 00.00-01.00	Nominal	Input	8	Right	F8.3	F8.3	9999,000
Light_nah.day4_01_02	768	Light not at home, day 4, 01.00-02.00	Nominal	Input	8	Right	F8.3	F8.3	9999,000
Light_nah.day4_02_03	769	Light not at home, day 4, 02.00-03.00	Nominal	Input	8	Right	F8.3	F8.3	9999,000
Light_nah.day4_03_04	770	Light not at home, day 4, 03.00-04.00	Nominal	Input	8	Right	F8.3	F8.3	9999,000
Light_nah.day4_04_05	771	Light not at home, day 4, 04.00-05.00	Nominal	Input	8	Right	F8.3	F8.3	9999,000
Light_nah.day4_05_06	772	Light not at home, day 4, 05.00-06.00	Scale	Input	8	Right	F8.3	F8.3	9999,000
Light_nah.day4_06_07	773	Light not at home, day 4, 06.00-07.00	Scale	Input	8	Right	F8.3	F8.3	9999,000
Light_nah.day4_07_08	774	Light not at home, day 4, 07.00-08.00	Scale	Input	8	Right	F8.3	F8.3	9999,000
Light_nah.day4_08_09	775	Light not at home, day 4, 08.00-09.00	Scale	Input	8	Right	F8.3	F8.3	9999,000
Light_nah.day4_09_10	776	Light not at home, day 4, 09.00-10.00	Scale	Input	8	Right	F8.3	F8.3	9999,000
Light_nah.day4_10_11	777	Light not at home, day 4, 10.00-11.00	Scale	Input	8	Right	F8.3	F8.3	9999,000
Light_nah.day4_11_12	778	Light not at home, day 4, 11.00-12.00	Scale	Input	8	Right	F8.3	F8.3	9999,000
Light_nah.day4_12_13	779	Light not at home, day 4, 12.00-13.00	Scale	Input	8	Right	F8.3	F8.3	9999,000
Light_nah.day4_13_14	780	Light not at home, day 4, 13.00-14.00	Scale	Input	8	Right	F8.3	F8.3	9999,000
Light_nah.day4_14_15	781	Light not at home, day 4, 14.00-15.00	Scale	Input	8	Right	F8.3	F8.3	9999,000
Light_nah.day4_15_16	782	Light not at home, day 4, 15.00-16.00	Scale	Input	8	Right	F8.3	F8.3	9999,000
Light_nah.day4_16_17	783	Light not at home, day 4, 16.00-17.00	Scale	Input	8	Right	F8.3	F8.3	9999,000
Light_nah.day4_17_18	784	Light not at home, day 4, 17.00-18.00	Scale	Input	8	Right	F8.3	F8.3	9999,000
Light_nah.day4_18_19	785	Light not at home, day 4, 18.00-19.00	Scale	Input	8	Right	F8.3	F8.3	9999,000
Light_nah.day4_19_20	786	Light not at home, day 4, 19.00-20.00	Scale	Input	8	Right	F8.3	F8.3	9999,000
Light_nah.day4_20_21	787	Light not at home, day 4, 20.00-21.00	Scale	Input	8	Right	F8.3	F8.3	9999,000
Light_nah.day4_21_22	788	Light not at home, day 4, 21.00-22.00	Scale	Input	8	Right	F8.3	F8.3	9999,000
Light_nah.day4_22_23	789	Light not at home, day 4, 22.00-23.00	Scale	Input	8	Right	F8.3	F8.3	9999,000
Light_nah.day4_23_24	790	Light not at home, day 4, 23.00-24.00	Scale	Input	8	Right	F8.3	F8.3	9999,000
Mod_ah.day4_00_01	791	Moderate at home, day 4, 00.00-01.00	Nominal	Input	8	Right	F8.3	F8.3	9999,000
Mod_ah.day4_01_02	792	Moderate at home, day 4, 01.00-02.00	Nominal	Input	8	Right	F8.3	F8.3	9999,000
Mod_ah.day4_02_03	793	Moderate at home, day 4, 02.00-03.00	Nominal	Input	8	Right	F8.3	F8.3	9999,000
Mod_ah.day4_03_04	794	Moderate at home, day 4, 03.00-04.00	Nominal	Input	8	Right	F8.3	F8.3	9999,000
Mod_ah.day4_04_05	795	Moderate at home, day 4, 04.00-05.00	Nominal	Input	8	Right	F8.3	F8.3	9999,000
Mod_ah.day4_05_06	796	Moderate at home, day 4, 05.00-06.00	Nominal	Input	8	Right	F8.3	F8.3	9999,000
Mod_ah.day4_06_07	797	Moderate at home, day 4, 06.00-07.00	Scale	Input	8	Right	F8.3	F8.3	9999,000
Mod_ah.day4_07_08	798	Moderate at home, day 4, 07.00-08.00	Scale	Input	8	Right	F8.3	F8.3	9999,000
Mod_ah.day4_08_09	799	Moderate at home, day 4, 08.00-09.00	Scale	Input	8	Right	F8.3	F8.3	9999,000
Mod_ah.day4_09_10	800	Moderate at home, day 4, 09.00-10.00	Scale	Input	8	Right	F8.3	F8.3	9999,000
Mod_ah.day4_10_11	801	Moderate at home, day 4, 10.00-11.00	Scale	Input	8	Right	F8.3	F8.3	9999,000
Mod_ah.day4_11_12	802	Moderate at home, day 4, 11.00-12.00	Scale	Input	8	Right	F8.3	F8.3	9999,000
Mod_ah.day4_12_13	803	Moderate at home, day 4, 12.00-13.00	Scale	Input	8	Right	F8.3	F8.3	9999,000
Mod_ah.day4_13_14	804	Moderate at home, day 4, 13.00-14.00	Scale	Input	8	Right	F8.3	F8.3	9999,000
Mod_ah.day4_14_15	805	Moderate at home, day 4, 14.00-15.00	Scale	Input	8	Right	F8.3	F8.3	9999,000
Mod_ah.day4_15_16	806	Moderate at home, day 4, 15.00-16.00	Scale	Input	8	Right	F8.3	F8.3	9999,000
Mod_ah.day4_16_17	807	Moderate at home, day 4, 16.00-17.00	Scale	Input	8	Right	F8.3	F8.3	9999,000
Mod_ah.day4_17_18	808	Moderate at home, day 4, 17.00-18.00	Scale	Input	8	Right	F8.3	F8.3	9999,000
Mod_ah.day4_18_19	809	Moderate at home, day 4, 18.00-19.00	Scale	Input	8	Right	F8.3	F8.3	9999,000
Mod_ah.day4_19_20	810	Moderate at home, day 4, 19.00-20.00	Scale	Input	8	Right	F8.3	F8.3	9999,000
Mod_ah.day4_20_21	811	Moderate at home, day 4, 20.00-21.00	Scale	Input	8	Right	F8.3	F8.3	9999,000
Mod_ah.day4_21_22	812	Moderate at home, day 4, 21.00-22.00	Scale	Input	8	Right	F8.3	F8.3	9999,000
Mod_ah.day4_22_23	813	Moderate at home, day 4, 22.00-23.00	Scale	Input	8	Right	F8.3	F8.3	9999,000
Mod_ah.day4_23_24	814	Moderate at home, day 4, 23.00-24.00	Scale	Input	8	Right	F8.3	F8.3	9999,000
Mod_nah.day4_00_01	815	Moderate not at home, day 4, 00.00-01.00	Nominal	Input	8	Right	F8.3	F8.3	9999,000
Mod_nah.day4_01_02	816	Moderate not at home, day 4, 01.00-02.00	Nominal	Input	8	Right	F8.3	F8.3	9999,000
Mod_nah.day4_02_03	817	Moderate not at home, day 4, 02.00-03.00	Nominal	Input	8	Right	F8.3	F8.3	9999,000
Mod_nah.day4_03_04	818	Moderate not at home, day 4, 03.00-04.00	Nominal	Input	8	Right	F8.3	F8.3	9999,000
Mod_nah.day4_04_05	819	Moderate not at home, day 4, 04.00-05.00	Nominal	Input	8	Right	F8.3	F8.3	9999,000
Mod_nah.day4_05_06	820	Moderate not at home, day 4, 05.00-06.00	Nominal	Input	8	Right	F8.3	F8.3	9999,000
Mod_nah.day4_06_07	821	Moderate not at home, day 4, 06.00-07.00	Nominal	Input	8	Right	F8.3	F8.3	9999,000
Mod_nah.day4_07_08	822	Moderate not at home, day 4, 07.00-08.00	Scale	Input	8	Right	F8.3	F8.3	9999,000
Mod_nah.day4_08_09	823	Moderate not at home, day 4, 08.00-09.00	Scale	Input	8	Right	F8.3	F8.3	9999,000
Mod_nah.day4_09_10	824	Moderate not at home, day 4, 09.00-10.00	Scale	Input	8	Right	F8.3	F8.3	9999,000
Mod_nah.day4_10_11	825	Moderate not at home, day 4, 10.00-11.00	Scale	Input	8	Right	F8.3	F8.3	9999,000
Mod_nah.day4_11_12	826	Moderate not at home, day 4, 11.00-12.00	Scale	Input	8	Right	F8.3	F8.3	9999,000
Mod_nah.day4_12_13	827	Moderate not at home, day 4, 12.00-13.00	Scale	Input	8	Right	F8.3	F8.3	9999,000
Mod_nah.day4_13_14	828	Moderate not at home, day 4, 13.00-14.00	Scale	Input	8	Right	F8.3	F8.3	9999,000
Mod_nah.day4_14_15	829	Moderate not at home, day 4, 14.00-15.00	Scale	Input	8	Right	F8.3	F8.3	9999,000
Mod_nah.day4_15_16	830	Moderate not at home, day 4, 15.00-16.00	Scale	Input	8	Right	F8.3	F8.3	9999,000
Mod_nah.day4_16_17	831	Moderate not at home, day 4, 16.00-17.00	Scale	Input	8	Right	F8.3	F8.3	9999,000
Mod_nah.day4_17_18	832	Moderate not at home, day 4, 17.00-18.00	Scale	Input	8	Right	F8.3	F8.3	9999,000
Mod_nah.day4_18_19	833	Moderate not at home, day 4, 18.00-19.00	Scale	Input	8	Right	F8.3	F8.3	9999,000
Mod_nah.day4_19_20	834	Moderate not at home, day 4, 19.00-20.00	Nominal	Input	8	Right	F8.3	F8.3	9999,000
Mod_nah.day4_20_21	835	Moderate not at home, day 4, 20.00-21.00	Nominal	Input	8	Right	F8.3	F8.3	9999,000
Mod_nah.day4_21_22	836	Moderate not at home, day 4, 21.00-22.00	Scale	Input	8	Right	F8.3	F8.3	9999,000
Mod_nah.day4_22_23	837	Moderate not at home, day 4, 22.00-23.00	Scale	Input	8	Right	F8.3	F8.3	9999,000
Mod_nah.day4_23_24	838	Moderate not at home, day 4, 23.00-24.00	Scale	Input	8	Right	F8.3	F8.3	9999,000
Vig_ah.day4_00_01	839	Vigorous at home, day 4, 00.00-01.00	Nominal	Input	8	Right	F8.3	F8.3	9999,000
Vig_ah.day4_01_02	840	Vigorous at home, day 4, 01.00-02.00	Nominal	Input	8	Right	F8.3	F8.3	9999,000
Vig_ah.day4_02_03	841	Vigorous at home, day 4, 02.00-03.00	Nominal	Input	8	Right	F8.3	F8.3	9999,000
Vig_ah.day4_03_04	842	Vigorous at home, day 4, 03.00-04.00	Nominal	Input	8	Right	F8.3	F8.3	9999,000
Vig_ah.day4_04_05	843	Vigorous at home, day 4, 04.00-05.00	Nominal	Input	8	Right	F8.3	F8.3	9999,000
Vig_ah.day4_05_06	844	Vigorous at home, day 4, 05.00-06.00	Nominal	Input	8	Right	F8.3	F8.3	9999,000
Vig_ah.day4_06_07	845	Vigorous at home, day 4, 06.00-07.00	Nominal	Input	8	Right	F8.3	F8.3	9999,000
Vig_ah.day4_07_08	846	Vigorous at home, day 4, 07.00-08.00	Nominal	Input	8	Right	F8.3	F8.3	9999,000
Vig_ah.day4_08_09	847	Vigorous at home, day 4, 08.00-09.00	Nominal	Input	8	Right	F8.3	F8.3	9999,000
Vig_ah.day4_09_10	848	Vigorous at home, day 4, 09.00-10.00	Nominal	Input	8	Right	F8.3	F8.3	9999,000
Vig_ah.day4_10_11	849	Vigorous at home, day 4, 10.00-11.00	Scale	Input	8	Right	F8.3	F8.3	9999,000
Vig_ah.day4_11_12	850	Vigorous at home, day 4, 11.00-12.00	Scale	Input	8	Right	F8.3	F8.3	9999,000
Vig_ah.day4_12_13	851	Vigorous at home, day 4, 12.00-13.00	Nominal	Input	8	Right	F8.3	F8.3	9999,000
Vig_ah.day4_13_14	852	Vigorous at home, day 4, 13.00-14.00	Nominal	Input	8	Right	F8.3	F8.3	9999,000
Vig_ah.day4_14_15	853	Vigorous at home, day 4, 14.00-15.00	Nominal	Input	8	Right	F8.3	F8.3	9999,000
Vig_ah.day4_15_16	854	Vigorous at home, day 4, 15.00-16.00	Nominal	Input	8	Right	F8.3	F8.3	9999,000
Vig_ah.day4_16_17	855	Vigorous at home, day 4, 16.00-17.00	Nominal	Input	8	Right	F8.3	F8.3	9999,000
Vig_ah.day4_17_18	856	Vigorous at home, day 4, 17.00-18.00	Nominal	Input	8	Right	F8.3	F8.3	9999,000
Vig_ah.day4_18_19	857	Vigorous at home, day 4, 18.00-19.00	Nominal	Input	8	Right	F8.3	F8.3	9999,000
Vig_ah.day4_19_20	858	Vigorous at home, day 4, 19.00-20.00	Nominal	Input	8	Right	F8.3	F8.3	9999,000
Vig_ah.day4_20_21	859	Vigorous at home, day 4, 20.00-21.00	Nominal	Input	8	Right	F8.3	F8.3	9999,000
Vig_ah.day4_21_22	860	Vigorous at home, day 4, 21.00-22.00	Nominal	Input	8	Right	F8.3	F8.3	9999,000
Vig_ah.day4_22_23	861	Vigorous at home, day 4, 22.00-23.00	Nominal	Input	8	Right	F8.3	F8.3	9999,000
Vig_ah.day4_23_24	862	Vigorous at home, day 4, 23.00-24.00	Scale	Input	8	Right	F8.3	F8.3	9999,000
Vig_nah.day4_00_01	863	Vigorous not at home, day 4, 00.00-01.00	Nominal	Input	8	Right	F8.3	F8.3	9999,000
Vig_nah.day4_01_02	864	Vigorous not at home, day 4, 01.00-02.00	Nominal	Input	8	Right	F8.3	F8.3	9999,000
Vig_nah.day4_02_03	865	Vigorous not at home, day 4, 02.00-03.00	Nominal	Input	8	Right	F8.3	F8.3	9999,000
Vig_nah.day4_03_04	866	Vigorous not at home, day 4, 03.00-04.00	Nominal	Input	8	Right	F8.3	F8.3	9999,000
Vig_nah.day4_04_05	867	Vigorous not at home, day 4, 04.00-05.00	Nominal	Input	8	Right	F8.3	F8.3	9999,000
Vig_nah.day4_05_06	868	Vigorous not at home, day 4, 05.00-06.00	Nominal	Input	8	Right	F8.3	F8.3	9999,000
Vig_nah.day4_06_07	869	Vigorous not at home, day 4, 06.00-07.00	Nominal	Input	8	Right	F8.3	F8.3	9999,000
Vig_nah.day4_07_08	870	Vigorous not at home, day 4, 07.00-08.00	Nominal	Input	8	Right	F8.3	F8.3	9999,000
Vig_nah.day4_08_09	871	Vigorous not at home, day 4, 08.00-09.00	Scale	Input	8	Right	F8.3	F8.3	9999,000
Vig_nah.day4_09_10	872	Vigorous not at home, day 4, 09.00-10.00	Nominal	Input	8	Right	F8.3	F8.3	9999,000
Vig_nah.day4_10_11	873	Vigorous not at home, day 4, 10.00-11.00	Scale	Input	8	Right	F8.3	F8.3	9999,000
Vig_nah.day4_11_12	874	Vigorous not at home, day 4, 11.00-12.00	Scale	Input	8	Right	F8.3	F8.3	9999,000
Vig_nah.day4_12_13	875	Vigorous not at home, day 4, 12.00-13.00	Scale	Input	8	Right	F8.3	F8.3	9999,000
Vig_nah.day4_13_14	876	Vigorous not at home, day 4, 13.00-14.00	Scale	Input	8	Right	F8.3	F8.3	9999,000
Vig_nah.day4_14_15	877	Vigorous not at home, day 4, 14.00-15.00	Nominal	Input	8	Right	F8.3	F8.3	9999,000
Vig_nah.day4_15_16	878	Vigorous not at home, day 4, 15.00-16.00	Scale	Input	8	Right	F8.3	F8.3	9999,000
Vig_nah.day4_16_17	879	Vigorous not at home, day 4, 16.00-17.00	Nominal	Input	8	Right	F8.3	F8.3	9999,000
Vig_nah.day4_17_18	880	Vigorous not at home, day 4, 17.00-18.00	Scale	Input	8	Right	F8.3	F8.3	9999,000
Vig_nah.day4_18_19	881	Vigorous not at home, day 4, 18.00-19.00	Nominal	Input	8	Right	F8.3	F8.3	9999,000
Vig_nah.day4_19_20	882	Vigorous not at home, day 4, 19.00-20.00	Scale	Input	8	Right	F8.3	F8.3	9999,000
Vig_nah.day4_20_21	883	Vigorous not at home, day 4, 20.00-21.00	Nominal	Input	8	Right	F8.3	F8.3	9999,000
Vig_nah.day4_21_22	884	Vigorous not at home, day 4, 21.00-22.00	Scale	Input	8	Right	F8.3	F8.3	9999,000
Vig_nah.day4_22_23	885	Vigorous not at home, day 4, 22.00-23.00	Scale	Input	8	Right	F8.3	F8.3	9999,000
Vig_nah.day4_23_24	886	Vigorous not at home, day 4, 23.00-24.00	Nominal	Input	8	Right	F8.3	F8.3	9999,000
Srt_dg_d5	887	Type of day, day 5	Nominal	Input	8	Right	F8.2	F8.2	9999,00
Inv.00_01_d5	888	Invalid data 00.00-01.00, day 5	Scale	Input	8	Right	F8.3	F8.3	9999,000
Inv.01_02_d5	889	Invalid data 01.00-02.00, day 5	Scale	Input	8	Right	F8.3	F8.3	9999,000
Inv.02_03_d5	890	Invalid data 02.00-03.00, day 5	Scale	Input	8	Right	F8.3	F8.3	9999,000
Inv.03_04_d5	891	Invalid data 03.00-04.00, day 5	Scale	Input	8	Right	F8.3	F8.3	9999,000
Inv.04_05_d5	892	Invalid data 04.00-05.00, day 5	Scale	Input	8	Right	F8.3	F8.3	9999,000
Inv.05_06_d5	893	Invalid data 05.00-06.00, day 5	Scale	Input	8	Right	F8.3	F8.3	9999,000
Inv.06_07_d5	894	Invalid data 06.00-07.00, day 5	Scale	Input	8	Right	F8.3	F8.3	9999,000
Inv.07_08_d5	895	Invalid data 07.00-08.00, day 5	Scale	Input	8	Right	F8.3	F8.3	9999,000
Inv.08_09_d5	896	Invalid data 08.00-09.00, day 5	Scale	Input	8	Right	F8.3	F8.3	9999,000
Inv.09_10_d5	897	Invalid data 09.00-10.00, day 5	Scale	Input	8	Right	F8.3	F8.3	9999,000
Inv.10_11_d5	898	Invalid data 10.00-11.00, day 5	Scale	Input	8	Right	F8.3	F8.3	9999,000
Inv.11_12_d5	899	Invalid data 11.00-12.00, day 5	Scale	Input	8	Right	F8.3	F8.3	9999,000
Inv.12_13_d5	900	Invalid data 12.00-13.00, day 5	Scale	Input	8	Right	F8.3	F8.3	9999,000
Inv.13_14_d5	901	Invalid data 13.00-14.00, day 5	Scale	Input	8	Right	F8.3	F8.3	9999,000
Inv.14_15_d5	902	Invalid data 14.00-15.00, day 5	Scale	Input	8	Right	F8.3	F8.3	9999,000
Inv.15_16_d5	903	Invalid data 15.00-16.00, day 5	Scale	Input	8	Right	F8.3	F8.3	9999,000
Inv.16_17_d5	904	Invalid data 16.00-17.00, day 5	Scale	Input	8	Right	F8.3	F8.3	9999,000
Inv.17_18_d5	905	Invalid data 17.00-18.00, day 5	Scale	Input	8	Right	F8.3	F8.3	9999,000
Inv.18_19_d5	906	Invalid data 18.00-19.00, day 5	Scale	Input	8	Right	F8.3	F8.3	9999,000
Inv.19_20_d5	907	Invalid data 19.00-20.00, day 5	Scale	Input	8	Right	F8.3	F8.3	9999,000
Inv.20_21_d5	908	Invalid data 20.00-21.00, day 5	Scale	Input	8	Right	F8.3	F8.3	9999,000
Inv.21_22_d5	909	Invalid data 21.00-22.00, day 5	Scale	Input	8	Right	F8.3	F8.3	9999,000
Inv.22_23_d5	910	Invalid data 22.00-23.00, day 5	Scale	Input	8	Right	F8.3	F8.3	9999,000
Inv.23_24_d5	911	Invalid data 23.00-24.00, day 5	Scale	Input	8	Right	F8.3	F8.3	9999,000
Sed_ah.day5_00_01	912	Sedentary at home, day 5, 00.00-01.00	Scale	Input	8	Right	F8.3	F8.3	9999,000
Sed_ah.day5_01_02	913	Sedentary at home, day 5, 01.00-02.00	Scale	Input	8	Right	F8.3	F8.3	9999,000
Sed_ah.day5_02_03	914	Sedentary at home, day 5, 02.00-03.00	Nominal	Input	8	Right	F8.3	F8.3	9999,000
Sed_ah.day5_03_04	915	Sedentary at home, day 5, 03.00-04.00	Scale	Input	8	Right	F8.3	F8.3	9999,000
Sed_ah.day5_04_05	916	Sedentary at home, day 5, 04.00-05.00	Scale	Input	8	Right	F8.3	F8.3	9999,000
Sed_ah.day5_05_06	917	Sedentary at home, day 5, 05.00-06.00	Scale	Input	8	Right	F8.3	F8.3	9999,000
Sed_ah.day5_06_07	918	Sedentary at home, day 5, 06.00-07.00	Scale	Input	8	Right	F8.3	F8.3	9999,000
Sed_ah.day5_07_08	919	Sedentary at home, day 5, 07.00-08.00	Scale	Input	8	Right	F8.3	F8.3	9999,000
Sed_ah.day5_08_09	920	Sedentary at home, day 5, 08.00-09.00	Scale	Input	8	Right	F8.3	F8.3	9999,000
Sed_ah.day5_09_10	921	Sedentary at home, day 5, 09.00-10.00	Scale	Input	8	Right	F8.3	F8.3	9999,000
Sed_ah.day5_10_11	922	Sedentary at home, day 5, 10.00-11.00	Scale	Input	8	Right	F8.3	F8.3	9999,000
Sed_ah.day5_11_12	923	Sedentary at home, day 5, 11.00-12.00	Scale	Input	8	Right	F8.3	F8.3	9999,000
Sed_ah.day5_12_13	924	Sedentary at home, day 5, 12.00-13.00	Scale	Input	8	Right	F8.3	F8.3	9999,000
Sed_ah.day5_13_14	925	Sedentary at home, day 5, 13.00-14.00	Scale	Input	8	Right	F8.3	F8.3	9999,000
Sed_ah.day5_14_15	926	Sedentary at home, day 5, 14.00-15.00	Scale	Input	8	Right	F8.3	F8.3	9999,000
Sed_ah.day5_15_16	927	Sedentary at home, day 5, 15.00-16.00	Scale	Input	8	Right	F8.3	F8.3	9999,000
Sed_ah.day5_16_17	928	Sedentary at home, day 5, 16.00-17.00	Scale	Input	8	Right	F8.3	F8.3	9999,000
Sed_ah.day5_17_18	929	Sedentary at home, day 5, 17.00-18.00	Scale	Input	8	Right	F8.3	F8.3	9999,000
Sed_ah.day5_18_19	930	Sedentary at home, day 5, 18.00-19.00	Scale	Input	8	Right	F8.3	F8.3	9999,000
Sed_ah.day5_19_20	931	Sedentary at home, day 5, 19.00-20.00	Scale	Input	8	Right	F8.3	F8.3	9999,000
Sed_ah.day5_20_21	932	Sedentary at home, day 5, 20.00-21.00	Scale	Input	8	Right	F8.3	F8.3	9999,000
Sed_ah.day5_21_22	933	Sedentary at home, day 5, 21.00-22.00	Scale	Input	8	Right	F8.3	F8.3	9999,000
Sed_ah.day5_22_23	934	Sedentary at home, day 5, 22.00-23.00	Scale	Input	8	Right	F8.3	F8.3	9999,000
Sed_ah.day5_23_24	935	Sedentary at home, day 5, 23.00-24.00	Scale	Input	8	Right	F8.3	F8.3	9999,000
Sed_nah.day5_00_01	936	Sedentary not at home, day 5, 00.00-01.00	Scale	Input	8	Right	F8.3	F8.3	9999,000
Sed_nah.day5_01_02	937	Sedentary not at home, day 5, 01.00-02.00	Nominal	Input	8	Right	F8.3	F8.3	9999,000
Sed_nah.day5_02_03	938	Sedentary not at home, day 5, 02.00-03.00	Nominal	Input	8	Right	F8.3	F8.3	9999,000
Sed_nah.day5_03_04	939	Sedentary not at home, day 5, 03.00-04.00	Nominal	Input	8	Right	F8.3	F8.3	9999,000
Sed_nah.day5_04_05	940	Sedentary not at home, day 5, 04.00-05.00	Nominal	Input	8	Right	F8.3	F8.3	9999,000
Sed_nah.day5_05_06	941	Sedentary not at home, day 5, 05.00-06.00	Scale	Input	8	Right	F8.3	F8.3	9999,000
Sed_nah.day5_06_07	942	Sedentary not at home, day 5, 06.00-07.00	Scale	Input	8	Right	F8.3	F8.3	9999,000
Sed_nah.day5_07_08	943	Sedentary not at home, day 5, 07.00-08.00	Scale	Input	8	Right	F8.3	F8.3	9999,000
Sed_nah.day5_08_09	944	Sedentary not at home, day 5, 08.00-09.00	Scale	Input	8	Right	F8.3	F8.3	9999,000
Sed_nah.day5_09_10	945	Sedentary not at home, day 5, 09.00-10.00	Scale	Input	8	Right	F8.3	F8.3	9999,000
Sed_nah.day5_10_11	946	Sedentary not at home, day 5, 10.00-11.00	Scale	Input	8	Right	F8.3	F8.3	9999,000
Sed_nah.day5_11_12	947	Sedentary not at home, day 5, 11.00-12.00	Scale	Input	8	Right	F8.3	F8.3	9999,000
Sed_nah.day5_12_13	948	Sedentary not at home, day 5, 12.00-13.00	Scale	Input	8	Right	F8.3	F8.3	9999,000
Sed_nah.day5_13_14	949	Sedentary not at home, day 5, 13.00-14.00	Scale	Input	8	Right	F8.3	F8.3	9999,000
Sed_nah.day5_14_15	950	Sedentary not at home, day 5, 14.00-15.00	Scale	Input	8	Right	F8.3	F8.3	9999,000
Sed_nah.day5_15_16	951	Sedentary not at home, day 5, 15.00-16.00	Scale	Input	8	Right	F8.3	F8.3	9999,000
Sed_nah.day5_16_17	952	Sedentary not at home, day 5, 16.00-17.00	Scale	Input	8	Right	F8.3	F8.3	9999,000
Sed_nah.day5_17_18	953	Sedentary not at home, day 5, 17.00-18.00	Scale	Input	8	Right	F8.3	F8.3	9999,000
Sed_nah.day5_18_19	954	Sedentary not at home, day 5, 18.00-19.00	Scale	Input	8	Right	F8.3	F8.3	9999,000
Sed_nah.day5_19_20	955	Sedentary not at home, day 5, 19.00-20.00	Scale	Input	8	Right	F8.3	F8.3	9999,000
Sed_nah.day5_20_21	956	Sedentary not at home, day 5, 20.00-21.00	Scale	Input	8	Right	F8.3	F8.3	9999,000
Sed_nah.day5_21_22	957	Sedentary not at home, day 5, 21.00-22.00	Scale	Input	8	Right	F8.3	F8.3	9999,000
Sed_nah.day5_22_23	958	Sedentary not at home, day 5, 22.00-23.00	Scale	Input	8	Right	F8.3	F8.3	9999,000
Sed_nah.day5_23_24	959	Sedentary not at home, day 5, 23.00-24.00	Scale	Input	8	Right	F8.3	F8.3	9999,000
Light_ah.day5_00_01	960	Light at home, day 5, 00.00-01.00	Scale	Input	8	Right	F8.3	F8.3	9999,000
Light_ah.day5_01_02	961	Light at home, day 5, 01.00-02.00	Scale	Input	8	Right	F8.3	F8.3	9999,000
Light_ah.day5_02_03	962	Light at home, day 5, 02.00-03.00	Nominal	Input	8	Right	F8.3	F8.3	9999,000
Light_ah.day5_03_04	963	Light at home, day 5, 03.00-04.00	Nominal	Input	8	Right	F8.3	F8.3	9999,000
Light_ah.day5_04_05	964	Light at home, day 5, 04.00-05.00	Scale	Input	8	Right	F8.3	F8.3	9999,000
Light_ah.day5_05_06	965	Light at home, day 5, 05.00-06.00	Scale	Input	8	Right	F8.3	F8.3	9999,000
Light_ah.day5_06_07	966	Light at home, day 5, 06.00-07.00	Scale	Input	8	Right	F8.3	F8.3	9999,000
Light_ah.day5_07_08	967	Light at home, day 5, 07.00-08.00	Scale	Input	8	Right	F8.3	F8.3	9999,000
Light_ah.day5_08_09	968	Light at home, day 5, 08.00-09.00	Scale	Input	8	Right	F8.3	F8.3	9999,000
Light_ah.day5_09_10	969	Light at home, day 5, 09.00-10.00	Scale	Input	8	Right	F8.3	F8.3	9999,000
Light_ah.day5_10_11	970	Light at home, day 5, 10.00-11.00	Scale	Input	8	Right	F8.3	F8.3	9999,000
Light_ah.day5_11_12	971	Light at home, day 5, 11.00-12.00	Scale	Input	8	Right	F8.3	F8.3	9999,000
Light_ah.day5_12_13	972	Light at home, day 5, 12.00-13.00	Scale	Input	8	Right	F8.3	F8.3	9999,000
Light_ah.day5_13_14	973	Light at home, day 5, 13.00-14.00	Scale	Input	8	Right	F8.3	F8.3	9999,000
Light_ah.day5_14_15	974	Light at home, day 5, 14.00-15.00	Scale	Input	8	Right	F8.3	F8.3	9999,000
Light_ah.day5_15_16	975	Light at home, day 5, 15.00-16.00	Scale	Input	8	Right	F8.3	F8.3	9999,000
Light_ah.day5_16_17	976	Light at home, day 5, 16.00-17.00	Scale	Input	8	Right	F8.3	F8.3	9999,000
Light_ah.day5_17_18	977	Light at home, day 5, 17.00-18.00	Scale	Input	8	Right	F8.3	F8.3	9999,000
Light_ah.day5_18_19	978	Light at home, day 5, 18.00-19.00	Scale	Input	8	Right	F8.3	F8.3	9999,000
Light_ah.day5_19_20	979	Light at home, day 5, 19.00-20.00	Scale	Input	8	Right	F8.3	F8.3	9999,000
Light_ah.day5_20_21	980	Light at home, day 5, 20.00-21.00	Scale	Input	8	Right	F8.3	F8.3	9999,000
Light_ah.day5_21_22	981	Light at home, day 5, 21.00-22.00	Scale	Input	8	Right	F8.3	F8.3	9999,000
Light_ah.day5_22_23	982	Light at home, day 5, 22.00-23.00	Scale	Input	8	Right	F8.3	F8.3	9999,000
Light_ah.day5_23_24	983	Light at home, day 5, 23.00-24.00	Scale	Input	8	Right	F8.3	F8.3	9999,000
Light_nah.day5_00_01	984	Light not at home, day 5, 00.00-01.00	Scale	Input	8	Right	F8.3	F8.3	9999,000
Light_nah.day5_01_02	985	Light not at home, day 5, 01.00-02.00	Nominal	Input	8	Right	F8.3	F8.3	9999,000
Light_nah.day5_02_03	986	Light not at home, day 5, 02.00-03.00	Nominal	Input	8	Right	F8.3	F8.3	9999,000
Light_nah.day5_03_04	987	Light not at home, day 5, 03.00-04.00	Nominal	Input	8	Right	F8.3	F8.3	9999,000
Light_nah.day5_04_05	988	Light not at home, day 5, 04.00-05.00	Nominal	Input	8	Right	F8.3	F8.3	9999,000
Light_nah.day5_05_06	989	Light not at home, day 5, 05.00-06.00	Scale	Input	8	Right	F8.3	F8.3	9999,000
Light_nah.day5_06_07	990	Light not at home, day 5, 06.00-07.00	Scale	Input	8	Right	F8.3	F8.3	9999,000
Light_nah.day5_07_08	991	Light not at home, day 5, 07.00-08.00	Scale	Input	8	Right	F8.3	F8.3	9999,000
Light_nah.day5_08_09	992	Light not at home, day 5, 08.00-09.00	Scale	Input	8	Right	F8.3	F8.3	9999,000
Light_nah.day5_09_10	993	Light not at home, day 5, 09.00-10.00	Scale	Input	8	Right	F8.3	F8.3	9999,000
Light_nah.day5_10_11	994	Light not at home, day 5, 10.00-11.00	Scale	Input	8	Right	F8.3	F8.3	9999,000
Light_nah.day5_11_12	995	Light not at home, day 5, 11.00-12.00	Scale	Input	8	Right	F8.3	F8.3	9999,000
Light_nah.day5_12_13	996	Light not at home, day 5, 12.00-13.00	Scale	Input	8	Right	F8.3	F8.3	9999,000
Light_nah.day5_13_14	997	Light not at home, day 5, 13.00-14.00	Scale	Input	8	Right	F8.3	F8.3	9999,000
Light_nah.day5_14_15	998	Light not at home, day 5, 14.00-15.00	Scale	Input	8	Right	F8.3	F8.3	9999,000
Light_nah.day5_15_16	999	Light not at home, day 5, 15.00-16.00	Scale	Input	8	Right	F8.3	F8.3	9999,000
Light_nah.day5_16_17	1000	Light not at home, day 5, 16.00-17.00	Scale	Input	8	Right	F8.3	F8.3	9999,000
Light_nah.day5_17_18	1001	Light not at home, day 5, 17.00-18.00	Scale	Input	8	Right	F8.3	F8.3	9999,000
Light_nah.day5_18_19	1002	Light not at home, day 5, 18.00-19.00	Scale	Input	8	Right	F8.3	F8.3	9999,000
Light_nah.day5_19_20	1003	Light not at home, day 5, 19.00-20.00	Scale	Input	8	Right	F8.3	F8.3	9999,000
Light_nah.day5_20_21	1004	Light not at home, day 5, 20.00-21.00	Scale	Input	8	Right	F8.3	F8.3	9999,000
Light_nah.day5_21_22	1005	Light not at home, day 5, 21.00-22.00	Scale	Input	8	Right	F8.3	F8.3	9999,000
Light_nah.day5_22_23	1006	Light not at home, day 5, 22.00-23.00	Scale	Input	8	Right	F8.3	F8.3	9999,000
Light_nah.day5_23_24	1007	Light not at home, day 5, 23.00-24.00	Scale	Input	8	Right	F8.3	F8.3	9999,000
Mod_ah.day5_00_01	1008	Moderate at home, day 5, 00.00-01.00	Scale	Input	8	Right	F8.3	F8.3	9999,000
Mod_ah.day5_01_02	1009	Moderate at home, day 5, 01.00-02.00	Nominal	Input	8	Right	F8.3	F8.3	9999,000
Mod_ah.day5_02_03	1010	Moderate at home, day 5, 02.00-03.00	Nominal	Input	8	Right	F8.3	F8.3	9999,000
Mod_ah.day5_03_04	1011	Moderate at home, day 5, 03.00-04.00	Nominal	Input	8	Right	F8.3	F8.3	9999,000
Mod_ah.day5_04_05	1012	Moderate at home, day 5, 04.00-05.00	Nominal	Input	8	Right	F8.3	F8.3	9999,000
Mod_ah.day5_05_06	1013	Moderate at home, day 5, 05.00-06.00	Scale	Input	8	Right	F8.3	F8.3	9999,000
Mod_ah.day5_06_07	1014	Moderate at home, day 5, 06.00-07.00	Scale	Input	8	Right	F8.3	F8.3	9999,000
Mod_ah.day5_07_08	1015	Moderate at home, day 5, 07.00-08.00	Scale	Input	8	Right	F8.3	F8.3	9999,000
Mod_ah.day5_08_09	1016	Moderate at home, day 5, 08.00-09.00	Scale	Input	8	Right	F8.3	F8.3	9999,000
Mod_ah.day5_09_10	1017	Moderate at home, day 5, 09.00-10.00	Scale	Input	8	Right	F8.3	F8.3	9999,000
Mod_ah.day5_10_11	1018	Moderate at home, day 5, 10.00-11.00	Scale	Input	8	Right	F8.3	F8.3	9999,000
Mod_ah.day5_11_12	1019	Moderate at home, day 5, 11.00-12.00	Scale	Input	8	Right	F8.3	F8.3	9999,000
Mod_ah.day5_12_13	1020	Moderate at home, day 5, 12.00-13.00	Scale	Input	8	Right	F8.3	F8.3	9999,000
Mod_ah.day5_13_14	1021	Moderate at home, day 5, 13.00-14.00	Scale	Input	8	Right	F8.3	F8.3	9999,000
Mod_ah.day5_14_15	1022	Moderate at home, day 5, 14.00-15.00	Scale	Input	8	Right	F8.3	F8.3	9999,000
Mod_ah.day5_15_16	1023	Moderate at home, day 5, 15.00-16.00	Scale	Input	8	Right	F8.3	F8.3	9999,000
Mod_ah.day5_16_17	1024	Moderate at home, day 5, 16.00-17.00	Scale	Input	8	Right	F8.3	F8.3	9999,000
Mod_ah.day5_17_18	1025	Moderate at home, day 5, 17.00-18.00	Scale	Input	8	Right	F8.3	F8.3	9999,000
Mod_ah.day5_18_19	1026	Moderate at home, day 5, 18.00-19.00	Scale	Input	8	Right	F8.3	F8.3	9999,000
Mod_ah.day5_19_20	1027	Moderate at home, day 5, 19.00-20.00	Scale	Input	8	Right	F8.3	F8.3	9999,000
Mod_ah.day5_20_21	1028	Moderate at home, day 5, 20.00-21.00	Scale	Input	8	Right	F8.3	F8.3	9999,000
Mod_ah.day5_21_22	1029	Moderate at home, day 5, 21.00-22.00	Scale	Input	8	Right	F8.3	F8.3	9999,000
Mod_ah.day5_22_23	1030	Moderate at home, day 5, 22.00-23.00	Scale	Input	8	Right	F8.3	F8.3	9999,000
Mod_ah.day5_23_24	1031	Moderate at home, day 5, 23.00-24.00	Nominal	Input	8	Right	F8.3	F8.3	9999,000
Mod_nah.day5_00_01	1032	Moderate not at home, day 5, 00.00-01.00	Nominal	Input	8	Right	F8.3	F8.3	9999,000
Mod_nah.day5_01_02	1033	Moderate not at home, day 5, 01.00-02.00	Nominal	Input	8	Right	F8.3	F8.3	9999,000
Mod_nah.day5_02_03	1034	Moderate not at home, day 5, 02.00-03.00	Nominal	Input	8	Right	F8.3	F8.3	9999,000
Mod_nah.day5_03_04	1035	Moderate not at home, day 5, 03.00-04.00	Nominal	Input	8	Right	F8.3	F8.3	9999,000
Mod_nah.day5_04_05	1036	Moderate not at home, day 5, 04.00-05.00	Nominal	Input	8	Right	F8.3	F8.3	9999,000
Mod_nah.day5_05_06	1037	Moderate not at home, day 5, 05.00-06.00	Nominal	Input	8	Right	F8.3	F8.3	9999,000
Mod_nah.day5_06_07	1038	Moderate not at home, day 5, 06.00-07.00	Scale	Input	8	Right	F8.3	F8.3	9999,000
Mod_nah.day5_07_08	1039	Moderate not at home, day 5, 07.00-08.00	Scale	Input	8	Right	F8.3	F8.3	9999,000
Mod_nah.day5_08_09	1040	Moderate not at home, day 5, 08.00-09.00	Scale	Input	8	Right	F8.3	F8.3	9999,000
Mod_nah.day5_09_10	1041	Moderate not at home, day 5, 09.00-10.00	Scale	Input	8	Right	F8.3	F8.3	9999,000
Mod_nah.day5_10_11	1042	Moderate not at home, day 5, 10.00-11.00	Scale	Input	8	Right	F8.3	F8.3	9999,000
Mod_nah.day5_11_12	1043	Moderate not at home, day 5, 11.00-12.00	Scale	Input	8	Right	F8.3	F8.3	9999,000
Mod_nah.day5_12_13	1044	Moderate not at home, day 5, 12.00-13.00	Scale	Input	8	Right	F8.3	F8.3	9999,000
Mod_nah.day5_13_14	1045	Moderate not at home, day 5, 13.00-14.00	Scale	Input	8	Right	F8.3	F8.3	9999,000
Mod_nah.day5_14_15	1046	Moderate not at home, day 5, 14.00-15.00	Scale	Input	8	Right	F8.3	F8.3	9999,000
Mod_nah.day5_15_16	1047	Moderate not at home, day 5, 15.00-16.00	Scale	Input	8	Right	F8.3	F8.3	9999,000
Mod_nah.day5_16_17	1048	Moderate not at home, day 5, 16.00-17.00	Scale	Input	8	Right	F8.3	F8.3	9999,000
Mod_nah.day5_17_18	1049	Moderate not at home, day 5, 17.00-18.00	Scale	Input	8	Right	F8.3	F8.3	9999,000
Mod_nah.day5_18_19	1050	Moderate not at home, day 5, 18.00-19.00	Scale	Input	8	Right	F8.3	F8.3	9999,000
Mod_nah.day5_19_20	1051	Moderate not at home, day 5, 19.00-20.00	Nominal	Input	8	Right	F8.3	F8.3	9999,000
Mod_nah.day5_20_21	1052	Moderate not at home, day 5, 20.00-21.00	Nominal	Input	8	Right	F8.3	F8.3	9999,000
Mod_nah.day5_21_22	1053	Moderate not at home, day 5, 21.00-22.00	Scale	Input	8	Right	F8.3	F8.3	9999,000
Mod_nah.day5_22_23	1054	Moderate not at home, day 5, 22.00-23.00	Nominal	Input	8	Right	F8.3	F8.3	9999,000
Mod_nah.day5_23_24	1055	Moderate not at home, day 5, 23.00-24.00	Nominal	Input	8	Right	F8.3	F8.3	9999,000
Vig_ah.day5_00_01	1056	Vigorous at home, day 5, 00.00-01.00	Nominal	Input	8	Right	F8.3	F8.3	9999,000
Vig_ah.day5_01_02	1057	Vigorous at home, day 5, 01.00-02.00	Nominal	Input	8	Right	F8.3	F8.3	9999,000
Vig_ah.day5_02_03	1058	Vigorous at home, day 5, 02.00-03.00	Nominal	Input	8	Right	F8.3	F8.3	9999,000
Vig_ah.day5_03_04	1059	Vigorous at home, day 5, 03.00-04.00	Nominal	Input	8	Right	F8.3	F8.3	9999,000
Vig_ah.day5_04_05	1060	Vigorous at home, day 5, 04.00-05.00	Nominal	Input	8	Right	F8.3	F8.3	9999,000
Vig_ah.day5_05_06	1061	Vigorous at home, day 5, 05.00-06.00	Nominal	Input	8	Right	F8.3	F8.3	9999,000
Vig_ah.day5_06_07	1062	Vigorous at home, day 5, 06.00-07.00	Nominal	Input	8	Right	F8.3	F8.3	9999,000
Vig_ah.day5_07_08	1063	Vigorous at home, day 5, 07.00-08.00	Nominal	Input	8	Right	F8.3	F8.3	9999,000
Vig_ah.day5_08_09	1064	Vigorous at home, day 5, 08.00-09.00	Nominal	Input	8	Right	F8.3	F8.3	9999,000
Vig_ah.day5_09_10	1065	Vigorous at home, day 5, 09.00-10.00	Nominal	Input	8	Right	F8.3	F8.3	9999,000
Vig_ah.day5_10_11	1066	Vigorous at home, day 5, 10.00-11.00	Scale	Input	8	Right	F8.3	F8.3	9999,000
Vig_ah.day5_11_12	1067	Vigorous at home, day 5, 11.00-12.00	Nominal	Input	8	Right	F8.3	F8.3	9999,000
Vig_ah.day5_12_13	1068	Vigorous at home, day 5, 12.00-13.00	Scale	Input	8	Right	F8.3	F8.3	9999,000
Vig_ah.day5_13_14	1069	Vigorous at home, day 5, 13.00-14.00	Nominal	Input	8	Right	F8.3	F8.3	9999,000
Vig_ah.day5_14_15	1070	Vigorous at home, day 5, 14.00-15.00	Nominal	Input	8	Right	F8.3	F8.3	9999,000
Vig_ah.day5_15_16	1071	Vigorous at home, day 5, 15.00-16.00	Scale	Input	8	Right	F8.3	F8.3	9999,000
Vig_ah.day5_16_17	1072	Vigorous at home, day 5, 16.00-17.00	Nominal	Input	8	Right	F8.3	F8.3	9999,000
Vig_ah.day5_17_18	1073	Vigorous at home, day 5, 17.00-18.00	Nominal	Input	8	Right	F8.3	F8.3	9999,000
Vig_ah.day5_18_19	1074	Vigorous at home, day 5, 18.00-19.00	Nominal	Input	8	Right	F8.3	F8.3	9999,000
Vig_ah.day5_19_20	1075	Vigorous at home, day 5, 19.00-20.00	Scale	Input	8	Right	F8.3	F8.3	9999,000
Vig_ah.day5_20_21	1076	Vigorous at home, day 5, 20.00-21.00	Nominal	Input	8	Right	F8.3	F8.3	9999,000
Vig_ah.day5_21_22	1077	Vigorous at home, day 5, 21.00-22.00	Nominal	Input	8	Right	F8.3	F8.3	9999,000
Vig_ah.day5_22_23	1078	Vigorous at home, day 5, 22.00-23.00	Nominal	Input	8	Right	F8.3	F8.3	9999,000
Vig_ah.day5_23_24	1079	Vigorous at home, day 5, 23.00-24.00	Nominal	Input	8	Right	F8.3	F8.3	9999,000
Vig_nah.day5_00_01	1080	Vigorous not at home, day 5, 00.00-01.00	Nominal	Input	8	Right	F8.3	F8.3	9999,000
Vig_nah.day5_01_02	1081	Vigorous not at home, day 5, 01.00-02.00	Nominal	Input	8	Right	F8.3	F8.3	9999,000
Vig_nah.day5_02_03	1082	Vigorous not at home, day 5, 02.00-03.00	Nominal	Input	8	Right	F8.3	F8.3	9999,000
Vig_nah.day5_03_04	1083	Vigorous not at home, day 5, 03.00-04.00	Nominal	Input	8	Right	F8.3	F8.3	9999,000
Vig_nah.day5_04_05	1084	Vigorous not at home, day 5, 04.00-05.00	Nominal	Input	8	Right	F8.3	F8.3	9999,000
Vig_nah.day5_05_06	1085	Vigorous not at home, day 5, 05.00-06.00	Nominal	Input	8	Right	F8.3	F8.3	9999,000
Vig_nah.day5_06_07	1086	Vigorous not at home, day 5, 06.00-07.00	Nominal	Input	8	Right	F8.3	F8.3	9999,000
Vig_nah.day5_07_08	1087	Vigorous not at home, day 5, 07.00-08.00	Scale	Input	8	Right	F8.3	F8.3	9999,000
Vig_nah.day5_08_09	1088	Vigorous not at home, day 5, 08.00-09.00	Scale	Input	8	Right	F8.3	F8.3	9999,000
Vig_nah.day5_09_10	1089	Vigorous not at home, day 5, 09.00-10.00	Scale	Input	8	Right	F8.3	F8.3	9999,000
Vig_nah.day5_10_11	1090	Vigorous not at home, day 5, 10.00-11.00	Scale	Input	8	Right	F8.3	F8.3	9999,000
Vig_nah.day5_11_12	1091	Vigorous not at home, day 5, 11.00-12.00	Scale	Input	8	Right	F8.3	F8.3	9999,000
Vig_nah.day5_12_13	1092	Vigorous not at home, day 5, 12.00-13.00	Scale	Input	8	Right	F8.3	F8.3	9999,000
Vig_nah.day5_13_14	1093	Vigorous not at home, day 5, 13.00-14.00	Scale	Input	8	Right	F8.3	F8.3	9999,000
Vig_nah.day5_14_15	1094	Vigorous not at home, day 5, 14.00-15.00	Scale	Input	8	Right	F8.3	F8.3	9999,000
Vig_nah.day5_15_16	1095	Vigorous not at home, day 5, 15.00-16.00	Nominal	Input	8	Right	F8.3	F8.3	9999,000
Vig_nah.day5_16_17	1096	Vigorous not at home, day 5, 16.00-17.00	Scale	Input	8	Right	F8.3	F8.3	9999,000
Vig_nah.day5_17_18	1097	Vigorous not at home, day 5, 17.00-18.00	Scale	Input	8	Right	F8.3	F8.3	9999,000
Vig_nah.day5_18_19	1098	Vigorous not at home, day 5, 18.00-19.00	Nominal	Input	8	Right	F8.3	F8.3	9999,000
Vig_nah.day5_19_20	1099	Vigorous not at home, day 5, 19.00-20.00	Scale	Input	8	Right	F8.3	F8.3	9999,000
Vig_nah.day5_20_21	1100	Vigorous not at home, day 5, 20.00-21.00	Nominal	Input	8	Right	F8.3	F8.3	9999,000
Vig_nah.day5_21_22	1101	Vigorous not at home, day 5, 21.00-22.00	Scale	Input	8	Right	F8.3	F8.3	9999,000
Vig_nah.day5_22_23	1102	Vigorous not at home, day 5, 22.00-23.00	Nominal	Input	8	Right	F8.3	F8.3	9999,000
Vig_nah.day5_23_24	1103	Vigorous not at home, day 5, 23.00-24.00	Nominal	Input	8	Right	F8.3	F8.3	9999,000
Srt_dg_d6	1104	Type of day, day 6	Nominal	Input	8	Right	F8.2	F8.2	9999,00
Inv.00_01_d6	1105	Invalid data 00.00-01.00, day 6	Scale	Input	8	Right	F8.3	F8.3	9999,000
Inv.01_02_d6	1106	Invalid data 01.00-02.00, day 6	Scale	Input	8	Right	F8.3	F8.3	9999,000
Inv.02_03_d6	1107	Invalid data 02.00-03.00, day 6	Scale	Input	8	Right	F8.3	F8.3	9999,000
Inv.03_04_d6	1108	Invalid data 03.00-04.00, day 6	Scale	Input	8	Right	F8.3	F8.3	9999,000
Inv.04_05_d6	1109	Invalid data 04.00-05.00, day 6	Scale	Input	8	Right	F8.3	F8.3	9999,000
Inv.05_06_d6	1110	Invalid data 05.00-06.00, day 6	Scale	Input	8	Right	F8.3	F8.3	9999,000
Inv.06_07_d6	1111	Invalid data 06.00-07.00, day 6	Scale	Input	8	Right	F8.3	F8.3	9999,000
Inv.07_08_d6	1112	Invalid data 07.00-08.00, day 6	Scale	Input	8	Right	F8.3	F8.3	9999,000
Inv.08_09_d6	1113	Invalid data 08.00-09.00, day 6	Scale	Input	8	Right	F8.3	F8.3	9999,000
Inv.09_10_d6	1114	Invalid data 09.00-10.00, day 6	Scale	Input	8	Right	F8.3	F8.3	9999,000
Inv.10_11_d6	1115	Invalid data 10.00-11.00, day 6	Scale	Input	8	Right	F8.3	F8.3	9999,000
Inv.11_12_d6	1116	Invalid data 11.00-12.00, day 6	Scale	Input	8	Right	F8.3	F8.3	9999,000
Inv.12_13_d6	1117	Invalid data 12.00-13.00, day 6	Scale	Input	8	Right	F8.3	F8.3	9999,000
Inv.13_14_d6	1118	Invalid data 13.00-14.00, day 6	Scale	Input	8	Right	F8.3	F8.3	9999,000
Inv.14_15_d6	1119	Invalid data 14.00-15.00, day 6	Scale	Input	8	Right	F8.3	F8.3	9999,000
Inv.15_16_d6	1120	Invalid data 15.00-16.00, day 6	Scale	Input	8	Right	F8.3	F8.3	9999,000
Inv.16_17_d6	1121	Invalid data 16.00-17.00, day 6	Scale	Input	8	Right	F8.3	F8.3	9999,000
Inv.17_18_d6	1122	Invalid data 17.00-18.00, day 6	Scale	Input	8	Right	F8.3	F8.3	9999,000
Inv.18_19_d6	1123	Invalid data 18.00-19.00, day 6	Scale	Input	8	Right	F8.3	F8.3	9999,000
Inv.19_20_d6	1124	Invalid data 19.00-20.00, day 6	Scale	Input	8	Right	F8.3	F8.3	9999,000
Inv.20_21_d6	1125	Invalid data 20.00-21.00, day 6	Scale	Input	8	Right	F8.3	F8.3	9999,000
Inv.21_22_d6	1126	Invalid data 21.00-22.00, day 6	Scale	Input	8	Right	F8.3	F8.3	9999,000
Inv.22_23_d6	1127	Invalid data 22.00-23.00, day 6	Scale	Input	8	Right	F8.3	F8.3	9999,000
Inv.23_24_d6	1128	Invalid data 23.00-24.00, day 6	Scale	Input	8	Right	F8.3	F8.3	9999,000
Sed_ah.day6_00_01	1129	Sedentary at home, day 6, 00.00-01.00	Scale	Input	8	Right	F8.3	F8.3	9999,000
Sed_ah.day6_01_02	1130	Sedentary at home, day 6, 01.00-02.00	Scale	Input	8	Right	F8.3	F8.3	9999,000
Sed_ah.day6_02_03	1131	Sedentary at home, day 6, 02.00-03.00	Scale	Input	8	Right	F8.3	F8.3	9999,000
Sed_ah.day6_03_04	1132	Sedentary at home, day 6, 03.00-04.00	Scale	Input	8	Right	F8.3	F8.3	9999,000
Sed_ah.day6_04_05	1133	Sedentary at home, day 6, 04.00-05.00	Scale	Input	8	Right	F8.3	F8.3	9999,000
Sed_ah.day6_05_06	1134	Sedentary at home, day 6, 05.00-06.00	Scale	Input	8	Right	F8.3	F8.3	9999,000
Sed_ah.day6_06_07	1135	Sedentary at home, day 6, 06.00-07.00	Scale	Input	8	Right	F8.3	F8.3	9999,000
Sed_ah.day6_07_08	1136	Sedentary at home, day 6, 07.00-08.00	Scale	Input	8	Right	F8.3	F8.3	9999,000
Sed_ah.day6_08_09	1137	Sedentary at home, day 6, 08.00-09.00	Scale	Input	8	Right	F8.3	F8.3	9999,000
Sed_ah.day6_09_10	1138	Sedentary at home, day 6, 09.00-10.00	Scale	Input	8	Right	F8.3	F8.3	9999,000
Sed_ah.day6_10_11	1139	Sedentary at home, day 6, 10.00-11.00	Scale	Input	8	Right	F8.3	F8.3	9999,000
Sed_ah.day6_11_12	1140	Sedentary at home, day 6, 11.00-12.00	Scale	Input	8	Right	F8.3	F8.3	9999,000
Sed_ah.day6_12_13	1141	Sedentary at home, day 6, 12.00-13.00	Scale	Input	8	Right	F8.3	F8.3	9999,000
Sed_ah.day6_13_14	1142	Sedentary at home, day 6, 13.00-14.00	Scale	Input	8	Right	F8.3	F8.3	9999,000
Sed_ah.day6_14_15	1143	Sedentary at home, day 6, 14.00-15.00	Scale	Input	8	Right	F8.3	F8.3	9999,000
Sed_ah.day6_15_16	1144	Sedentary at home, day 6, 15.00-16.00	Scale	Input	8	Right	F8.3	F8.3	9999,000
Sed_ah.day6_16_17	1145	Sedentary at home, day 6, 16.00-17.00	Scale	Input	8	Right	F8.3	F8.3	9999,000
Sed_ah.day6_17_18	1146	Sedentary at home, day 6, 17.00-18.00	Scale	Input	8	Right	F8.3	F8.3	9999,000
Sed_ah.day6_18_19	1147	Sedentary at home, day 6, 18.00-19.00	Scale	Input	8	Right	F8.3	F8.3	9999,000
Sed_ah.day6_19_20	1148	Sedentary at home, day 6, 19.00-20.00	Scale	Input	8	Right	F8.3	F8.3	9999,000
Sed_ah.day6_20_21	1149	Sedentary at home, day 6, 20.00-21.00	Scale	Input	8	Right	F8.3	F8.3	9999,000
Sed_ah.day6_21_22	1150	Sedentary at home, day 6, 21.00-22.00	Scale	Input	8	Right	F8.3	F8.3	9999,000
Sed_ah.day6_22_23	1151	Sedentary at home, day 6, 22.00-23.00	Scale	Input	8	Right	F8.3	F8.3	9999,000
Sed_ah.day6_23_24	1152	Sedentary at home, day 6, 23.00-24.00	Scale	Input	8	Right	F8.3	F8.3	9999,000
Sed_nah.day6_00_01	1153	Sedentary not at home, day 6, 00.00-01.00	Nominal	Input	8	Right	F8.3	F8.3	9999,000
Sed_nah.day6_01_02	1154	Sedentary not at home, day 6, 01.00-02.00	Nominal	Input	8	Right	F8.3	F8.3	9999,000
Sed_nah.day6_02_03	1155	Sedentary not at home, day 6, 02.00-03.00	Nominal	Input	8	Right	F8.3	F8.3	9999,000
Sed_nah.day6_03_04	1156	Sedentary not at home, day 6, 03.00-04.00	Nominal	Input	8	Right	F8.3	F8.3	9999,000
Sed_nah.day6_04_05	1157	Sedentary not at home, day 6, 04.00-05.00	Nominal	Input	8	Right	F8.3	F8.3	9999,000
Sed_nah.day6_05_06	1158	Sedentary not at home, day 6, 05.00-06.00	Scale	Input	8	Right	F8.3	F8.3	9999,000
Sed_nah.day6_06_07	1159	Sedentary not at home, day 6, 06.00-07.00	Scale	Input	8	Right	F8.3	F8.3	9999,000
Sed_nah.day6_07_08	1160	Sedentary not at home, day 6, 07.00-08.00	Scale	Input	8	Right	F8.3	F8.3	9999,000
Sed_nah.day6_08_09	1161	Sedentary not at home, day 6, 08.00-09.00	Scale	Input	8	Right	F8.3	F8.3	9999,000
Sed_nah.day6_09_10	1162	Sedentary not at home, day 6, 09.00-10.00	Scale	Input	8	Right	F8.3	F8.3	9999,000
Sed_nah.day6_10_11	1163	Sedentary not at home, day 6, 10.00-11.00	Scale	Input	8	Right	F8.3	F8.3	9999,000
Sed_nah.day6_11_12	1164	Sedentary not at home, day 6, 11.00-12.00	Scale	Input	8	Right	F8.3	F8.3	9999,000
Sed_nah.day6_12_13	1165	Sedentary not at home, day 6, 12.00-13.00	Scale	Input	8	Right	F8.3	F8.3	9999,000
Sed_nah.day6_13_14	1166	Sedentary not at home, day 6, 13.00-14.00	Scale	Input	8	Right	F8.3	F8.3	9999,000
Sed_nah.day6_14_15	1167	Sedentary not at home, day 6, 14.00-15.00	Scale	Input	8	Right	F8.3	F8.3	9999,000
Sed_nah.day6_15_16	1168	Sedentary not at home, day 6, 15.00-16.00	Scale	Input	8	Right	F8.3	F8.3	9999,000
Sed_nah.day6_16_17	1169	Sedentary not at home, day 6, 16.00-17.00	Scale	Input	8	Right	F8.3	F8.3	9999,000
Sed_nah.day6_17_18	1170	Sedentary not at home, day 6, 17.00-18.00	Scale	Input	8	Right	F8.3	F8.3	9999,000
Sed_nah.day6_18_19	1171	Sedentary not at home, day 6, 18.00-19.00	Scale	Input	8	Right	F8.3	F8.3	9999,000
Sed_nah.day6_19_20	1172	Sedentary not at home, day 6, 19.00-20.00	Scale	Input	8	Right	F8.3	F8.3	9999,000
Sed_nah.day6_20_21	1173	Sedentary not at home, day 6, 20.00-21.00	Scale	Input	8	Right	F8.3	F8.3	9999,000
Sed_nah.day6_21_22	1174	Sedentary not at home, day 6, 21.00-22.00	Scale	Input	8	Right	F8.3	F8.3	9999,000
Sed_nah.day6_22_23	1175	Sedentary not at home, day 6, 22.00-23.00	Scale	Input	8	Right	F8.3	F8.3	9999,000
Sed_nah.day6_23_24	1176	Sedentary not at home, day 6, 23.00-24.00	Scale	Input	8	Right	F8.3	F8.3	9999,000
Light_ah.day6_00_01	1177	Light at home, day 6, 00.00-01.00	Scale	Input	8	Right	F8.3	F8.3	9999,000
Light_ah.day6_01_02	1178	Light at home, day 6, 01.00-02.00	Nominal	Input	8	Right	F8.3	F8.3	9999,000
Light_ah.day6_02_03	1179	Light at home, day 6, 02.00-03.00	Scale	Input	8	Right	F8.3	F8.3	9999,000
Light_ah.day6_03_04	1180	Light at home, day 6, 03.00-04.00	Nominal	Input	8	Right	F8.3	F8.3	9999,000
Light_ah.day6_04_05	1181	Light at home, day 6, 04.00-05.00	Nominal	Input	8	Right	F8.3	F8.3	9999,000
Light_ah.day6_05_06	1182	Light at home, day 6, 05.00-06.00	Scale	Input	8	Right	F8.3	F8.3	9999,000
Light_ah.day6_06_07	1183	Light at home, day 6, 06.00-07.00	Scale	Input	8	Right	F8.3	F8.3	9999,000
Light_ah.day6_07_08	1184	Light at home, day 6, 07.00-08.00	Scale	Input	8	Right	F8.3	F8.3	9999,000
Light_ah.day6_08_09	1185	Light at home, day 6, 08.00-09.00	Scale	Input	8	Right	F8.3	F8.3	9999,000
Light_ah.day6_09_10	1186	Light at home, day 6, 09.00-10.00	Scale	Input	8	Right	F8.3	F8.3	9999,000
Light_ah.day6_10_11	1187	Light at home, day 6, 10.00-11.00	Scale	Input	8	Right	F8.3	F8.3	9999,000
Light_ah.day6_11_12	1188	Light at home, day 6, 11.00-12.00	Scale	Input	8	Right	F8.3	F8.3	9999,000
Light_ah.day6_12_13	1189	Light at home, day 6, 12.00-13.00	Scale	Input	8	Right	F8.3	F8.3	9999,000
Light_ah.day6_13_14	1190	Light at home, day 6, 13.00-14.00	Scale	Input	8	Right	F8.3	F8.3	9999,000
Light_ah.day6_14_15	1191	Light at home, day 6, 14.00-15.00	Scale	Input	8	Right	F8.3	F8.3	9999,000
Light_ah.day6_15_16	1192	Light at home, day 6, 15.00-16.00	Scale	Input	8	Right	F8.3	F8.3	9999,000
Light_ah.day6_16_17	1193	Light at home, day 6, 16.00-17.00	Scale	Input	8	Right	F8.3	F8.3	9999,000
Light_ah.day6_17_18	1194	Light at home, day 6, 17.00-18.00	Scale	Input	8	Right	F8.3	F8.3	9999,000
Light_ah.day6_18_19	1195	Light at home, day 6, 18.00-19.00	Scale	Input	8	Right	F8.3	F8.3	9999,000
Light_ah.day6_19_20	1196	Light at home, day 6, 19.00-20.00	Scale	Input	8	Right	F8.3	F8.3	9999,000
Light_ah.day6_20_21	1197	Light at home, day 6, 20.00-21.00	Scale	Input	8	Right	F8.3	F8.3	9999,000
Light_ah.day6_21_22	1198	Light at home, day 6, 21.00-22.00	Scale	Input	8	Right	F8.3	F8.3	9999,000
Light_ah.day6_22_23	1199	Light at home, day 6, 22.00-23.00	Scale	Input	8	Right	F8.3	F8.3	9999,000
Light_ah.day6_23_24	1200	Light at home, day 6, 23.00-24.00	Scale	Input	8	Right	F8.3	F8.3	9999,000
Light_nah.day6_00_01	1201	Light not at home, day 6, 00.00-01.00	Nominal	Input	8	Right	F8.3	F8.3	9999,000
Light_nah.day6_01_02	1202	Light not at home, day 6, 01.00-02.00	Nominal	Input	8	Right	F8.3	F8.3	9999,000
Light_nah.day6_02_03	1203	Light not at home, day 6, 02.00-03.00	Nominal	Input	8	Right	F8.3	F8.3	9999,000
Light_nah.day6_03_04	1204	Light not at home, day 6, 03.00-04.00	Nominal	Input	8	Right	F8.3	F8.3	9999,000
Light_nah.day6_04_05	1205	Light not at home, day 6, 04.00-05.00	Nominal	Input	8	Right	F8.3	F8.3	9999,000
Light_nah.day6_05_06	1206	Light not at home, day 6, 05.00-06.00	Scale	Input	8	Right	F8.3	F8.3	9999,000
Light_nah.day6_06_07	1207	Light not at home, day 6, 06.00-07.00	Scale	Input	8	Right	F8.3	F8.3	9999,000
Light_nah.day6_07_08	1208	Light not at home, day 6, 07.00-08.00	Scale	Input	8	Right	F8.3	F8.3	9999,000
Light_nah.day6_08_09	1209	Light not at home, day 6, 08.00-09.00	Scale	Input	8	Right	F8.3	F8.3	9999,000
Light_nah.day6_09_10	1210	Light not at home, day 6, 09.00-10.00	Scale	Input	8	Right	F8.3	F8.3	9999,000
Light_nah.day6_10_11	1211	Light not at home, day 6, 10.00-11.00	Scale	Input	8	Right	F8.3	F8.3	9999,000
Light_nah.day6_11_12	1212	Light not at home, day 6, 11.00-12.00	Scale	Input	8	Right	F8.3	F8.3	9999,000
Light_nah.day6_12_13	1213	Light not at home, day 6, 12.00-13.00	Scale	Input	8	Right	F8.3	F8.3	9999,000
Light_nah.day6_13_14	1214	Light not at home, day 6, 13.00-14.00	Scale	Input	8	Right	F8.3	F8.3	9999,000
Light_nah.day6_14_15	1215	Light not at home, day 6, 14.00-15.00	Scale	Input	8	Right	F8.3	F8.3	9999,000
Light_nah.day6_15_16	1216	Light not at home, day 6, 15.00-16.00	Scale	Input	8	Right	F8.3	F8.3	9999,000
Light_nah.day6_16_17	1217	Light not at home, day 6, 16.00-17.00	Scale	Input	8	Right	F8.3	F8.3	9999,000
Light_nah.day6_17_18	1218	Light not at home, day 6, 17.00-18.00	Scale	Input	8	Right	F8.3	F8.3	9999,000
Light_nah.day6_18_19	1219	Light not at home, day 6, 18.00-19.00	Scale	Input	8	Right	F8.3	F8.3	9999,000
Light_nah.day6_19_20	1220	Light not at home, day 6, 19.00-20.00	Scale	Input	8	Right	F8.3	F8.3	9999,000
Light_nah.day6_20_21	1221	Light not at home, day 6, 20.00-21.00	Scale	Input	8	Right	F8.3	F8.3	9999,000
Light_nah.day6_21_22	1222	Light not at home, day 6, 21.00-22.00	Scale	Input	8	Right	F8.3	F8.3	9999,000
Light_nah.day6_22_23	1223	Light not at home, day 6, 22.00-23.00	Scale	Input	8	Right	F8.3	F8.3	9999,000
Light_nah.day6_23_24	1224	Light not at home, day 6, 23.00-24.00	Scale	Input	8	Right	F8.3	F8.3	9999,000
Mod_ah.day6_00_01	1225	Moderate at home, day 6, 00.00-01.00	Nominal	Input	8	Right	F8.3	F8.3	9999,000
Mod_ah.day6_01_02	1226	Moderate at home, day 6, 01.00-02.00	Nominal	Input	8	Right	F8.3	F8.3	9999,000
Mod_ah.day6_02_03	1227	Moderate at home, day 6, 02.00-03.00	Nominal	Input	8	Right	F8.3	F8.3	9999,000
Mod_ah.day6_03_04	1228	Moderate at home, day 6, 03.00-04.00	Nominal	Input	8	Right	F8.3	F8.3	9999,000
Mod_ah.day6_04_05	1229	Moderate at home, day 6, 04.00-05.00	Nominal	Input	8	Right	F8.3	F8.3	9999,000
Mod_ah.day6_05_06	1230	Moderate at home, day 6, 05.00-06.00	Nominal	Input	8	Right	F8.3	F8.3	9999,000
Mod_ah.day6_06_07	1231	Moderate at home, day 6, 06.00-07.00	Scale	Input	8	Right	F8.3	F8.3	9999,000
Mod_ah.day6_07_08	1232	Moderate at home, day 6, 07.00-08.00	Scale	Input	8	Right	F8.3	F8.3	9999,000
Mod_ah.day6_08_09	1233	Moderate at home, day 6, 08.00-09.00	Scale	Input	8	Right	F8.3	F8.3	9999,000
Mod_ah.day6_09_10	1234	Moderate at home, day 6, 09.00-10.00	Scale	Input	8	Right	F8.3	F8.3	9999,000
Mod_ah.day6_10_11	1235	Moderate at home, day 6, 10.00-11.00	Scale	Input	8	Right	F8.3	F8.3	9999,000
Mod_ah.day6_11_12	1236	Moderate at home, day 6, 11.00-12.00	Scale	Input	8	Right	F8.3	F8.3	9999,000
Mod_ah.day6_12_13	1237	Moderate at home, day 6, 12.00-13.00	Scale	Input	8	Right	F8.3	F8.3	9999,000
Mod_ah.day6_13_14	1238	Moderate at home, day 6, 13.00-14.00	Scale	Input	8	Right	F8.3	F8.3	9999,000
Mod_ah.day6_14_15	1239	Moderate at home, day 6, 14.00-15.00	Nominal	Input	8	Right	F8.3	F8.3	9999,000
Mod_ah.day6_15_16	1240	Moderate at home, day 6, 15.00-16.00	Scale	Input	8	Right	F8.3	F8.3	9999,000
Mod_ah.day6_16_17	1241	Moderate at home, day 6, 16.00-17.00	Scale	Input	8	Right	F8.3	F8.3	9999,000
Mod_ah.day6_17_18	1242	Moderate at home, day 6, 17.00-18.00	Scale	Input	8	Right	F8.3	F8.3	9999,000
Mod_ah.day6_18_19	1243	Moderate at home, day 6, 18.00-19.00	Scale	Input	8	Right	F8.3	F8.3	9999,000
Mod_ah.day6_19_20	1244	Moderate at home, day 6, 19.00-20.00	Scale	Input	8	Right	F8.3	F8.3	9999,000
Mod_ah.day6_20_21	1245	Moderate at home, day 6, 20.00-21.00	Nominal	Input	8	Right	F8.3	F8.3	9999,000
Mod_ah.day6_21_22	1246	Moderate at home, day 6, 21.00-22.00	Scale	Input	8	Right	F8.3	F8.3	9999,000
Mod_ah.day6_22_23	1247	Moderate at home, day 6, 22.00-23.00	Nominal	Input	8	Right	F8.3	F8.3	9999,000
Mod_ah.day6_23_24	1248	Moderate at home, day 6, 23.00-24.00	Nominal	Input	8	Right	F8.3	F8.3	9999,000
Mod_nah.day6_00_01	1249	Moderate not at home, day 6, 00.00-01.00	Nominal	Input	8	Right	F8.3	F8.3	9999,000
Mod_nah.day6_01_02	1250	Moderate not at home, day 6, 01.00-02.00	Nominal	Input	8	Right	F8.3	F8.3	9999,000
Mod_nah.day6_02_03	1251	Moderate not at home, day 6, 02.00-03.00	Nominal	Input	8	Right	F8.3	F8.3	9999,000
Mod_nah.day6_03_04	1252	Moderate not at home, day 6, 03.00-04.00	Nominal	Input	8	Right	F8.3	F8.3	9999,000
Mod_nah.day6_04_05	1253	Moderate not at home, day 6, 04.00-05.00	Nominal	Input	8	Right	F8.3	F8.3	9999,000
Mod_nah.day6_05_06	1254	Moderate not at home, day 6, 05.00-06.00	Nominal	Input	8	Right	F8.3	F8.3	9999,000
Mod_nah.day6_06_07	1255	Moderate not at home, day 6, 06.00-07.00	Scale	Input	8	Right	F8.3	F8.3	9999,000
Mod_nah.day6_07_08	1256	Moderate not at home, day 6, 07.00-08.00	Scale	Input	8	Right	F8.3	F8.3	9999,000
Mod_nah.day6_08_09	1257	Moderate not at home, day 6, 08.00-09.00	Scale	Input	8	Right	F8.3	F8.3	9999,000
Mod_nah.day6_09_10	1258	Moderate not at home, day 6, 09.00-10.00	Scale	Input	8	Right	F8.3	F8.3	9999,000
Mod_nah.day6_10_11	1259	Moderate not at home, day 6, 10.00-11.00	Scale	Input	8	Right	F8.3	F8.3	9999,000
Mod_nah.day6_11_12	1260	Moderate not at home, day 6, 11.00-12.00	Scale	Input	8	Right	F8.3	F8.3	9999,000
Mod_nah.day6_12_13	1261	Moderate not at home, day 6, 12.00-13.00	Scale	Input	8	Right	F8.3	F8.3	9999,000
Mod_nah.day6_13_14	1262	Moderate not at home, day 6, 13.00-14.00	Scale	Input	8	Right	F8.3	F8.3	9999,000
Mod_nah.day6_14_15	1263	Moderate not at home, day 6, 14.00-15.00	Scale	Input	8	Right	F8.3	F8.3	9999,000
Mod_nah.day6_15_16	1264	Moderate not at home, day 6, 15.00-16.00	Scale	Input	8	Right	F8.3	F8.3	9999,000
Mod_nah.day6_16_17	1265	Moderate not at home, day 6, 16.00-17.00	Scale	Input	8	Right	F8.3	F8.3	9999,000
Mod_nah.day6_17_18	1266	Moderate not at home, day 6, 17.00-18.00	Scale	Input	8	Right	F8.3	F8.3	9999,000
Mod_nah.day6_18_19	1267	Moderate not at home, day 6, 18.00-19.00	Nominal	Input	8	Right	F8.3	F8.3	9999,000
Mod_nah.day6_19_20	1268	Moderate not at home, day 6, 19.00-20.00	Scale	Input	8	Right	F8.3	F8.3	9999,000
Mod_nah.day6_20_21	1269	Moderate not at home, day 6, 20.00-21.00	Scale	Input	8	Right	F8.3	F8.3	9999,000
Mod_nah.day6_21_22	1270	Moderate not at home, day 6, 21.00-22.00	Nominal	Input	8	Right	F8.3	F8.3	9999,000
Mod_nah.day6_22_23	1271	Moderate not at home, day 6, 22.00-23.00	Nominal	Input	8	Right	F8.3	F8.3	9999,000
Mod_nah.day6_23_24	1272	Moderate not at home, day 6, 23.00-24.00	Nominal	Input	8	Right	F8.3	F8.3	9999,000
Vig_ah.day6_00_01	1273	Vigorous at home, day 6, 00.00-01.00	Nominal	Input	8	Right	F8.3	F8.3	9999,000
Vig_ah.day6_01_02	1274	Vigorous at home, day 6, 01.00-02.00	Nominal	Input	8	Right	F8.3	F8.3	9999,000
Vig_ah.day6_02_03	1275	Vigorous at home, day 6, 02.00-03.00	Nominal	Input	8	Right	F8.3	F8.3	9999,000
Vig_ah.day6_03_04	1276	Vigorous at home, day 6, 03.00-04.00	Nominal	Input	8	Right	F8.3	F8.3	9999,000
Vig_ah.day6_04_05	1277	Vigorous at home, day 6, 04.00-05.00	Nominal	Input	8	Right	F8.3	F8.3	9999,000
Vig_ah.day6_05_06	1278	Vigorous at home, day 6, 05.00-06.00	Nominal	Input	8	Right	F8.3	F8.3	9999,000
Vig_ah.day6_06_07	1279	Vigorous at home, day 6, 06.00-07.00	Nominal	Input	8	Right	F8.3	F8.3	9999,000
Vig_ah.day6_07_08	1280	Vigorous at home, day 6, 07.00-08.00	Nominal	Input	8	Right	F8.3	F8.3	9999,000
Vig_ah.day6_08_09	1281	Vigorous at home, day 6, 08.00-09.00	Nominal	Input	8	Right	F8.3	F8.3	9999,000
Vig_ah.day6_09_10	1282	Vigorous at home, day 6, 09.00-10.00	Scale	Input	8	Right	F8.3	F8.3	9999,000
Vig_ah.day6_10_11	1283	Vigorous at home, day 6, 10.00-11.00	Nominal	Input	8	Right	F8.3	F8.3	9999,000
Vig_ah.day6_11_12	1284	Vigorous at home, day 6, 11.00-12.00	Nominal	Input	8	Right	F8.3	F8.3	9999,000
Vig_ah.day6_12_13	1285	Vigorous at home, day 6, 12.00-13.00	Nominal	Input	8	Right	F8.3	F8.3	9999,000
Vig_ah.day6_13_14	1286	Vigorous at home, day 6, 13.00-14.00	Nominal	Input	8	Right	F8.3	F8.3	9999,000
Vig_ah.day6_14_15	1287	Vigorous at home, day 6, 14.00-15.00	Nominal	Input	8	Right	F8.3	F8.3	9999,000
Vig_ah.day6_15_16	1288	Vigorous at home, day 6, 15.00-16.00	Scale	Input	8	Right	F8.3	F8.3	9999,000
Vig_ah.day6_16_17	1289	Vigorous at home, day 6, 16.00-17.00	Nominal	Input	8	Right	F8.3	F8.3	9999,000
Vig_ah.day6_17_18	1290	Vigorous at home, day 6, 17.00-18.00	Nominal	Input	8	Right	F8.3	F8.3	9999,000
Vig_ah.day6_18_19	1291	Vigorous at home, day 6, 18.00-19.00	Nominal	Input	8	Right	F8.3	F8.3	9999,000
Vig_ah.day6_19_20	1292	Vigorous at home, day 6, 19.00-20.00	Nominal	Input	8	Right	F8.3	F8.3	9999,000
Vig_ah.day6_20_21	1293	Vigorous at home, day 6, 20.00-21.00	Nominal	Input	8	Right	F8.3	F8.3	9999,000
Vig_ah.day6_21_22	1294	Vigorous at home, day 6, 21.00-22.00	Nominal	Input	8	Right	F8.3	F8.3	9999,000
Vig_ah.day6_22_23	1295	Vigorous at home, day 6, 22.00-23.00	Scale	Input	8	Right	F8.3	F8.3	9999,000
Vig_ah.day6_23_24	1296	Vigorous at home, day 6, 23.00-24.00	Nominal	Input	8	Right	F8.3	F8.3	9999,000
Vig_nah.day6_00_01	1297	Vigorous not at home, day 6, 00.00-01.00	Nominal	Input	8	Right	F8.3	F8.3	9999,000
Vig_nah.day6_01_02	1298	Vigorous not at home, day 6, 01.00-02.00	Nominal	Input	8	Right	F8.3	F8.3	9999,000
Vig_nah.day6_02_03	1299	Vigorous not at home, day 6, 02.00-03.00	Nominal	Input	8	Right	F8.3	F8.3	9999,000
Vig_nah.day6_03_04	1300	Vigorous not at home, day 6, 03.00-04.00	Nominal	Input	8	Right	F8.3	F8.3	9999,000
Vig_nah.day6_04_05	1301	Vigorous not at home, day 6, 04.00-05.00	Nominal	Input	8	Right	F8.3	F8.3	9999,000
Vig_nah.day6_05_06	1302	Vigorous not at home, day 6, 05.00-06.00	Nominal	Input	8	Right	F8.3	F8.3	9999,000
Vig_nah.day6_06_07	1303	Vigorous not at home, day 6, 06.00-07.00	Nominal	Input	8	Right	F8.3	F8.3	9999,000
Vig_nah.day6_07_08	1304	Vigorous not at home, day 6, 07.00-08.00	Nominal	Input	8	Right	F8.3	F8.3	9999,000
Vig_nah.day6_08_09	1305	Vigorous not at home, day 6, 08.00-09.00	Scale	Input	8	Right	F8.3	F8.3	9999,000
Vig_nah.day6_09_10	1306	Vigorous not at home, day 6, 09.00-10.00	Scale	Input	8	Right	F8.3	F8.3	9999,000
Vig_nah.day6_10_11	1307	Vigorous not at home, day 6, 10.00-11.00	Scale	Input	8	Right	F8.3	F8.3	9999,000
Vig_nah.day6_11_12	1308	Vigorous not at home, day 6, 11.00-12.00	Scale	Input	8	Right	F8.3	F8.3	9999,000
Vig_nah.day6_12_13	1309	Vigorous not at home, day 6, 12.00-13.00	Scale	Input	8	Right	F8.3	F8.3	9999,000
Vig_nah.day6_13_14	1310	Vigorous not at home, day 6, 13.00-14.00	Nominal	Input	8	Right	F8.3	F8.3	9999,000
Vig_nah.day6_14_15	1311	Vigorous not at home, day 6, 14.00-15.00	Scale	Input	8	Right	F8.3	F8.3	9999,000
Vig_nah.day6_15_16	1312	Vigorous not at home, day 6, 15.00-16.00	Scale	Input	8	Right	F8.3	F8.3	9999,000
Vig_nah.day6_16_17	1313	Vigorous not at home, day 6, 16.00-17.00	Nominal	Input	8	Right	F8.3	F8.3	9999,000
Vig_nah.day6_17_18	1314	Vigorous not at home, day 6, 17.00-18.00	Scale	Input	8	Right	F8.3	F8.3	9999,000
Vig_nah.day6_18_19	1315	Vigorous not at home, day 6, 18.00-19.00	Scale	Input	8	Right	F8.3	F8.3	9999,000
Vig_nah.day6_19_20	1316	Vigorous not at home, day 6, 19.00-20.00	Nominal	Input	8	Right	F8.3	F8.3	9999,000
Vig_nah.day6_20_21	1317	Vigorous not at home, day 6, 20.00-21.00	Scale	Input	8	Right	F8.3	F8.3	9999,000
Vig_nah.day6_21_22	1318	Vigorous not at home, day 6, 21.00-22.00	Nominal	Input	8	Right	F8.3	F8.3	9999,000
Vig_nah.day6_22_23	1319	Vigorous not at home, day 6, 22.00-23.00	Nominal	Input	8	Right	F8.3	F8.3	9999,000
Vig_nah.day6_23_24	1320	Vigorous not at home, day 6, 23.00-24.00	Nominal	Input	8	Right	F8.3	F8.3	9999,000
Srt_dg_7	1321	Type of day, day 7	Nominal	Input	8	Right	F8.2	F8.2	9999,00
Inv.00_01_d7	1322	Invalid data 00.00-01.00, day 7	Scale	Input	8	Right	F8.3	F8.3	9999,000
Inv.01_02_d7	1323	Invalid data 01.00-02.00, day 7	Scale	Input	8	Right	F8.3	F8.3	9999,000
Inv.02_03_d7	1324	Invalid data 02.00-03.00, day 7	Scale	Input	8	Right	F8.3	F8.3	9999,000
Inv.03_04_d7	1325	Invalid data 03.00-04.00, day 7	Scale	Input	8	Right	F8.3	F8.3	9999,000
Inv.04_05_d7	1326	Invalid data 04.00-05.00, day 7	Scale	Input	8	Right	F8.3	F8.3	9999,000
Inv.05_06_d7	1327	Invalid data 05.00-06.00, day 7	Scale	Input	8	Right	F8.3	F8.3	9999,000
Inv.06_07_d7	1328	Invalid data 06.00-07.00, day 7	Scale	Input	8	Right	F8.3	F8.3	9999,000
Inv.07_08_d7	1329	Invalid data 07.00-08.00, day 7	Scale	Input	8	Right	F8.3	F8.3	9999,000
Inv.08_09_d7	1330	Invalid data 08.00-09.00, day 7	Scale	Input	8	Right	F8.3	F8.3	9999,000
Inv.09_10_d7	1331	Invalid data 09.00-10.00, day 7	Scale	Input	8	Right	F8.3	F8.3	9999,000
Inv.10_11_d7	1332	Invalid data 10.00-11.00, day 7	Scale	Input	8	Right	F8.3	F8.3	9999,000
Inv.11_12_d7	1333	Invalid data 11.00-12.00, day 7	Scale	Input	8	Right	F8.3	F8.3	9999,000
Inv.12_13_d7	1334	Invalid data 12.00-13.00, day 7	Scale	Input	8	Right	F8.3	F8.3	9999,000
Inv.13_14_d7	1335	Invalid data 13.00-14.00, day 7	Scale	Input	8	Right	F8.3	F8.3	9999,000
Inv.14_15_d7	1336	Invalid data 14.00-15.00, day 7	Scale	Input	8	Right	F8.3	F8.3	9999,000
Inv.15_16_d7	1337	Invalid data 15.00-16.00, day 7	Scale	Input	8	Right	F8.3	F8.3	9999,000
Inv.16_17_d7	1338	Invalid data 16.00-17.00, day 7	Nominal	Input	8	Right	F8.3	F8.3	9999,000
Inv.17_18_d7	1339	Invalid data 17.00-18.00, day 7	Nominal	Input	8	Right	F8.3	F8.3	9999,000
Inv.18_19_d7	1340	Invalid data 18.00-19.00, day 7	Scale	Input	8	Right	F8.3	F8.3	9999,000
Inv.19_20_d7	1341	Invalid data 19.00-20.00, day 7	Scale	Input	8	Right	F8.3	F8.3	9999,000
Inv.20_21_d7	1342	Invalid data 20.00-21.00, day 7	Scale	Input	8	Right	F8.3	F8.3	9999,000
Inv.21_22_d7	1343	Invalid data 21.00-22.00, day 7	Scale	Input	8	Right	F8.3	F8.3	9999,000
Inv.22_23_d7	1344	Invalid data 22.00-23.00, day 7	Scale	Input	8	Right	F8.3	F8.3	9999,000
Inv.23_24_d7	1345	Invalid data 23.00-24.00, day 7	Scale	Input	8	Right	F8.3	F8.3	9999,000
Sed_ah.day7_00_01	1346	Sedentary at home, day 7, 00.00-01.00	Scale	Input	8	Right	F8.3	F8.3	9999,000
Sed_ah.day7_01_02	1347	Sedentary at home, day 7, 01.00-02.00	Scale	Input	8	Right	F8.3	F8.3	9999,000
Sed_ah.day7_02_03	1348	Sedentary at home, day 7, 02.00-03.00	Nominal	Input	8	Right	F8.3	F8.3	9999,000
Sed_ah.day7_03_04	1349	Sedentary at home, day 7, 03.00-04.00	Nominal	Input	8	Right	F8.3	F8.3	9999,000
Sed_ah.day7_04_05	1350	Sedentary at home, day 7, 04.00-05.00	Nominal	Input	8	Right	F8.3	F8.3	9999,000
Sed_ah.day7_05_06	1351	Sedentary at home, day 7, 05.00-06.00	Scale	Input	8	Right	F8.3	F8.3	9999,000
Sed_ah.day7_06_07	1352	Sedentary at home, day 7, 06.00-07.00	Scale	Input	8	Right	F8.3	F8.3	9999,000
Sed_ah.day7_07_08	1353	Sedentary at home, day 7, 07.00-08.00	Scale	Input	8	Right	F8.3	F8.3	9999,000
Sed_ah.day7_08_09	1354	Sedentary at home, day 7, 08.00-09.00	Scale	Input	8	Right	F8.3	F8.3	9999,000
Sed_ah.day7_09_10	1355	Sedentary at home, day 7, 09.00-10.00	Scale	Input	8	Right	F8.3	F8.3	9999,000
Sed_ah.day7_10_11	1356	Sedentary at home, day 7, 10.00-11.00	Scale	Input	8	Right	F8.3	F8.3	9999,000
Sed_ah.day7_11_12	1357	Sedentary at home, day 7, 11.00-12.00	Scale	Input	8	Right	F8.3	F8.3	9999,000
Sed_ah.day7_12_13	1358	Sedentary at home, day 7, 12.00-13.00	Scale	Input	8	Right	F8.3	F8.3	9999,000
Sed_ah.day7_13_14	1359	Sedentary at home, day 7, 13.00-14.00	Scale	Input	8	Right	F8.3	F8.3	9999,000
Sed_ah.day7_14_15	1360	Sedentary at home, day 7, 14.00-15.00	Scale	Input	8	Right	F8.3	F8.3	9999,000
Sed_ah.day7_15_16	1361	Sedentary at home, day 7, 15.00-16.00	Scale	Input	8	Right	F8.3	F8.3	9999,000
Sed_ah.day7_16_17	1362	Sedentary at home, day 7, 16.00-17.00	Scale	Input	8	Right	F8.3	F8.3	9999,000
Sed_ah.day7_17_18	1363	Sedentary at home, day 7, 17.00-18.00	Scale	Input	8	Right	F8.3	F8.3	9999,000
Sed_ah.day7_18_19	1364	Sedentary at home, day 7, 18.00-19.00	Scale	Input	8	Right	F8.3	F8.3	9999,000
Sed_ah.day7_19_20	1365	Sedentary at home, day 7, 19.00-20.00	Scale	Input	8	Right	F8.3	F8.3	9999,000
Sed_ah.day7_20_21	1366	Sedentary at home, day 7, 20.00-21.00	Scale	Input	8	Right	F8.3	F8.3	9999,000
Sed_ah.day7_21_22	1367	Sedentary at home, day 7, 21.00-22.00	Scale	Input	8	Right	F8.3	F8.3	9999,000
Sed_ah.day7_22_23	1368	Sedentary at home, day 7, 22.00-23.00	Scale	Input	8	Right	F8.3	F8.3	9999,000
Sed_ah.day7_23_24	1369	Sedentary at home, day 7, 23.00-24.00	Scale	Input	8	Right	F8.3	F8.3	9999,000
Sed_nah.day7_00_01	1370	Sedentary not at home, day 7, 00.00-01.00	Nominal	Input	8	Right	F8.3	F8.3	9999,000
Sed_nah.day7_01_02	1371	Sedentary not at home, day 7, 01.00-02.00	Nominal	Input	8	Right	F8.3	F8.3	9999,000
Sed_nah.day7_02_03	1372	Sedentary not at home, day 7, 02.00-03.00	Nominal	Input	8	Right	F8.3	F8.3	9999,000
Sed_nah.day7_03_04	1373	Sedentary not at home, day 7, 03.00-04.00	Nominal	Input	8	Right	F8.3	F8.3	9999,000
Sed_nah.day7_04_05	1374	Sedentary not at home, day 7, 04.00-05.00	Nominal	Input	8	Right	F8.3	F8.3	9999,000
Sed_nah.day7_05_06	1375	Sedentary not at home, day 7, 05.00-06.00	Nominal	Input	8	Right	F8.3	F8.3	9999,000
Sed_nah.day7_06_07	1376	Sedentary not at home, day 7, 06.00-07.00	Scale	Input	8	Right	F8.3	F8.3	9999,000
Sed_nah.day7_07_08	1377	Sedentary not at home, day 7, 07.00-08.00	Scale	Input	8	Right	F8.3	F8.3	9999,000
Sed_nah.day7_08_09	1378	Sedentary not at home, day 7, 08.00-09.00	Scale	Input	8	Right	F8.3	F8.3	9999,000
Sed_nah.day7_09_10	1379	Sedentary not at home, day 7, 09.00-10.00	Scale	Input	8	Right	F8.3	F8.3	9999,000
Sed_nah.day7_10_11	1380	Sedentary not at home, day 7, 10.00-11.00	Scale	Input	8	Right	F8.3	F8.3	9999,000
Sed_nah.day7_11_12	1381	Sedentary not at home, day 7, 11.00-12.00	Scale	Input	8	Right	F8.3	F8.3	9999,000
Sed_nah.day7_12_13	1382	Sedentary not at home, day 7, 12.00-13.00	Scale	Input	8	Right	F8.3	F8.3	9999,000
Sed_nah.day7_13_14	1383	Sedentary not at home, day 7, 13.00-14.00	Scale	Input	8	Right	F8.3	F8.3	9999,000
Sed_nah.day7_14_15	1384	Sedentary not at home, day 7, 14.00-15.00	Scale	Input	8	Right	F8.3	F8.3	9999,000
Sed_nah.day7_15_16	1385	Sedentary not at home, day 7, 15.00-16.00	Scale	Input	8	Right	F8.3	F8.3	9999,000
Sed_nah.day7_16_17	1386	Sedentary not at home, day 7, 16.00-17.00	Scale	Input	8	Right	F8.3	F8.3	9999,000
Sed_nah.day7_17_18	1387	Sedentary not at home, day 7, 17.00-18.00	Scale	Input	8	Right	F8.3	F8.3	9999,000
Sed_nah.day7_18_19	1388	Sedentary not at home, day 7, 18.00-19.00	Scale	Input	8	Right	F8.3	F8.3	9999,000
Sed_nah.day7_19_20	1389	Sedentary not at home, day 7, 19.00-20.00	Scale	Input	8	Right	F8.3	F8.3	9999,000
Sed_nah.day7_20_21	1390	Sedentary not at home, day 7, 20.00-21.00	Scale	Input	8	Right	F8.3	F8.3	9999,000
Sed_nah.day7_21_22	1391	Sedentary not at home, day 7, 21.00-22.00	Scale	Input	8	Right	F8.3	F8.3	9999,000
Sed_nah.day7_22_23	1392	Sedentary not at home, day 7, 22.00-23.00	Scale	Input	8	Right	F8.3	F8.3	9999,000
Sed_nah.day7_23_24	1393	Sedentary not at home, day 7, 23.00-24.00	Nominal	Input	8	Right	F8.3	F8.3	9999,000
Light_ah.day7_00_01	1394	Light at home, day 7, 00.00-01.00	Nominal	Input	8	Right	F8.3	F8.3	9999,000
Light_ah.day7_01_02	1395	Light at home, day 7, 01.00-02.00	Nominal	Input	8	Right	F8.3	F8.3	9999,000
Light_ah.day7_02_03	1396	Light at home, day 7, 02.00-03.00	Nominal	Input	8	Right	F8.3	F8.3	9999,000
Light_ah.day7_03_04	1397	Light at home, day 7, 03.00-04.00	Nominal	Input	8	Right	F8.3	F8.3	9999,000
Light_ah.day7_04_05	1398	Light at home, day 7, 04.00-05.00	Nominal	Input	8	Right	F8.3	F8.3	9999,000
Light_ah.day7_05_06	1399	Light at home, day 7, 05.00-06.00	Scale	Input	8	Right	F8.3	F8.3	9999,000
Light_ah.day7_06_07	1400	Light at home, day 7, 06.00-07.00	Scale	Input	8	Right	F8.3	F8.3	9999,000
Light_ah.day7_07_08	1401	Light at home, day 7, 07.00-08.00	Scale	Input	8	Right	F8.3	F8.3	9999,000
Light_ah.day7_08_09	1402	Light at home, day 7, 08.00-09.00	Scale	Input	8	Right	F8.3	F8.3	9999,000
Light_ah.day7_09_10	1403	Light at home, day 7, 09.00-10.00	Scale	Input	8	Right	F8.3	F8.3	9999,000
Light_ah.day7_10_11	1404	Light at home, day 7, 10.00-11.00	Scale	Input	8	Right	F8.3	F8.3	9999,000
Light_ah.day7_11_12	1405	Light at home, day 7, 11.00-12.00	Scale	Input	8	Right	F8.3	F8.3	9999,000
Light_ah.day7_12_13	1406	Light at home, day 7, 12.00-13.00	Scale	Input	8	Right	F8.3	F8.3	9999,000
Light_ah.day7_13_14	1407	Light at home, day 7, 13.00-14.00	Scale	Input	8	Right	F8.3	F8.3	9999,000
Light_ah.day7_14_15	1408	Light at home, day 7, 14.00-15.00	Scale	Input	8	Right	F8.3	F8.3	9999,000
Light_ah.day7_15_16	1409	Light at home, day 7, 15.00-16.00	Scale	Input	8	Right	F8.3	F8.3	9999,000
Light_ah.day7_16_17	1410	Light at home, day 7, 16.00-17.00	Scale	Input	8	Right	F8.3	F8.3	9999,000
Light_ah.day7_17_18	1411	Light at home, day 7, 17.00-18.00	Scale	Input	8	Right	F8.3	F8.3	9999,000
Light_ah.day7_18_19	1412	Light at home, day 7, 18.00-19.00	Scale	Input	8	Right	F8.3	F8.3	9999,000
Light_ah.day7_19_20	1413	Light at home, day 7, 19.00-20.00	Scale	Input	8	Right	F8.3	F8.3	9999,000
Light_ah.day7_20_21	1414	Light at home, day 7, 20.00-21.00	Scale	Input	8	Right	F8.3	F8.3	9999,000
Light_ah.day7_21_22	1415	Light at home, day 7, 21.00-22.00	Scale	Input	8	Right	F8.3	F8.3	9999,000
Light_ah.day7_22_23	1416	Light at home, day 7, 22.00-23.00	Scale	Input	8	Right	F8.3	F8.3	9999,000
Light_ah.day7_23_24	1417	Light at home, day 7, 23.00-24.00	Scale	Input	8	Right	F8.3	F8.3	9999,000
Light_nah.day7_00_01	1418	Light not at home, day 7, 00.00-01.00	Nominal	Input	8	Right	F8.3	F8.3	9999,000
Light_nah.day7_01_02	1419	Light not at home, day 7, 01.00-02.00	Nominal	Input	8	Right	F8.3	F8.3	9999,000
Light_nah.day7_02_03	1420	Light not at home, day 7, 02.00-03.00	Nominal	Input	8	Right	F8.3	F8.3	9999,000
Light_nah.day7_03_04	1421	Light not at home, day 7, 03.00-04.00	Nominal	Input	8	Right	F8.3	F8.3	9999,000
Light_nah.day7_04_05	1422	Light not at home, day 7, 04.00-05.00	Nominal	Input	8	Right	F8.3	F8.3	9999,000
Light_nah.day7_05_06	1423	Light not at home, day 7, 05.00-06.00	Nominal	Input	8	Right	F8.3	F8.3	9999,000
Light_nah.day7_06_07	1424	Light not at home, day 7, 06.00-07.00	Scale	Input	8	Right	F8.3	F8.3	9999,000
Light_nah.day7_07_08	1425	Light not at home, day 7, 07.00-08.00	Scale	Input	8	Right	F8.3	F8.3	9999,000
Light_nah.day7_08_09	1426	Light not at home, day 7, 08.00-09.00	Scale	Input	8	Right	F8.3	F8.3	9999,000
Light_nah.day7_09_10	1427	Light not at home, day 7, 09.00-10.00	Scale	Input	8	Right	F8.3	F8.3	9999,000
Light_nah.day7_10_11	1428	Light not at home, day 7, 10.00-11.00	Scale	Input	8	Right	F8.3	F8.3	9999,000
Light_nah.day7_11_12	1429	Light not at home, day 7, 11.00-12.00	Scale	Input	8	Right	F8.3	F8.3	9999,000
Light_nah.day7_12_13	1430	Light not at home, day 7, 12.00-13.00	Scale	Input	8	Right	F8.3	F8.3	9999,000
Light_nah.day7_13_14	1431	Light not at home, day 7, 13.00-14.00	Scale	Input	8	Right	F8.3	F8.3	9999,000
Light_nah.day7_14_15	1432	Light not at home, day 7, 14.00-15.00	Scale	Input	8	Right	F8.3	F8.3	9999,000
Light_nah.day7_15_16	1433	Light not at home, day 7, 15.00-16.00	Scale	Input	8	Right	F8.3	F8.3	9999,000
Light_nah.day7_16_17	1434	Light not at home, day 7, 16.00-17.00	Scale	Input	8	Right	F8.3	F8.3	9999,000
Light_nah.day7_17_18	1435	Light not at home, day 7, 17.00-18.00	Scale	Input	8	Right	F8.3	F8.3	9999,000
Light_nah.day7_18_19	1436	Light not at home, day 7, 18.00-19.00	Scale	Input	8	Right	F8.3	F8.3	9999,000
Light_nah.day7_19_20	1437	Light not at home, day 7, 19.00-20.00	Scale	Input	8	Right	F8.3	F8.3	9999,000
Light_nah.day7_20_21	1438	Light not at home, day 7, 20.00-21.00	Scale	Input	8	Right	F8.3	F8.3	9999,000
Light_nah.day7_21_22	1439	Light not at home, day 7, 21.00-22.00	Scale	Input	8	Right	F8.3	F8.3	9999,000
Light_nah.day7_22_23	1440	Light not at home, day 7, 22.00-23.00	Scale	Input	8	Right	F8.3	F8.3	9999,000
Light_nah.day7_23_24	1441	Light not at home, day 7, 23.00-24.00	Nominal	Input	8	Right	F8.3	F8.3	9999,000
Mod_ah.day7_00_01	1442	Moderate at home, day 7, 00.00-01.00	Nominal	Input	8	Right	F8.3	F8.3	9999,000
Mod_ah.day7_01_02	1443	Moderate at home, day 7, 01.00-02.00	Nominal	Input	8	Right	F8.3	F8.3	9999,000
Mod_ah.day7_02_03	1444	Moderate at home, day 7, 02.00-03.00	Nominal	Input	8	Right	F8.3	F8.3	9999,000
Mod_ah.day7_03_04	1445	Moderate at home, day 7, 03.00-04.00	Nominal	Input	8	Right	F8.3	F8.3	9999,000
Mod_ah.day7_04_05	1446	Moderate at home, day 7, 04.00-05.00	Nominal	Input	8	Right	F8.3	F8.3	9999,000
Mod_ah.day7_05_06	1447	Moderate at home, day 7, 05.00-06.00	Nominal	Input	8	Right	F8.3	F8.3	9999,000
Mod_ah.day7_06_07	1448	Moderate at home, day 7, 06.00-07.00	Scale	Input	8	Right	F8.3	F8.3	9999,000
Mod_ah.day7_07_08	1449	Moderate at home, day 7, 07.00-08.00	Scale	Input	8	Right	F8.3	F8.3	9999,000
Mod_ah.day7_08_09	1450	Moderate at home, day 7, 08.00-09.00	Scale	Input	8	Right	F8.3	F8.3	9999,000
Mod_ah.day7_09_10	1451	Moderate at home, day 7, 09.00-10.00	Scale	Input	8	Right	F8.3	F8.3	9999,000
Mod_ah.day7_10_11	1452	Moderate at home, day 7, 10.00-11.00	Scale	Input	8	Right	F8.3	F8.3	9999,000
Mod_ah.day7_11_12	1453	Moderate at home, day 7, 11.00-12.00	Scale	Input	8	Right	F8.3	F8.3	9999,000
Mod_ah.day7_12_13	1454	Moderate at home, day 7, 12.00-13.00	Scale	Input	8	Right	F8.3	F8.3	9999,000
Mod_ah.day7_13_14	1455	Moderate at home, day 7, 13.00-14.00	Scale	Input	8	Right	F8.3	F8.3	9999,000
Mod_ah.day7_14_15	1456	Moderate at home, day 7, 14.00-15.00	Scale	Input	8	Right	F8.3	F8.3	9999,000
Mod_ah.day7_15_16	1457	Moderate at home, day 7, 15.00-16.00	Scale	Input	8	Right	F8.3	F8.3	9999,000
Mod_ah.day7_16_17	1458	Moderate at home, day 7, 16.00-17.00	Scale	Input	8	Right	F8.3	F8.3	9999,000
Mod_ah.day7_17_18	1459	Moderate at home, day 7, 17.00-18.00	Scale	Input	8	Right	F8.3	F8.3	9999,000
Mod_ah.day7_18_19	1460	Moderate at home, day 7, 18.00-19.00	Scale	Input	8	Right	F8.3	F8.3	9999,000
Mod_ah.day7_19_20	1461	Moderate at home, day 7, 19.00-20.00	Scale	Input	8	Right	F8.3	F8.3	9999,000
Mod_ah.day7_20_21	1462	Moderate at home, day 7, 20.00-21.00	Scale	Input	8	Right	F8.3	F8.3	9999,000
Mod_ah.day7_21_22	1463	Moderate at home, day 7, 21.00-22.00	Nominal	Input	8	Right	F8.3	F8.3	9999,000
Mod_ah.day7_22_23	1464	Moderate at home, day 7, 22.00-23.00	Nominal	Input	8	Right	F8.3	F8.3	9999,000
Mod_ah.day7_23_24	1465	Moderate at home, day 7, 23.00-24.00	Nominal	Input	8	Right	F8.3	F8.3	9999,000
Mod_nah.day7_00_01	1466	Moderate not at home, day 7, 00.00-01.00	Nominal	Input	8	Right	F8.3	F8.3	9999,000
Mod_nah.day7_01_02	1467	Moderate not at home, day 7, 01.00-02.00	Nominal	Input	8	Right	F8.3	F8.3	9999,000
Mod_nah.day7_02_03	1468	Moderate not at home, day 7, 02.00-03.00	Nominal	Input	8	Right	F8.3	F8.3	9999,000
Mod_nah.day7_03_04	1469	Moderate not at home, day 7, 03.00-04.00	Nominal	Input	8	Right	F8.3	F8.3	9999,000
Mod_nah.day7_04_05	1470	Moderate not at home, day 7, 04.00-05.00	Nominal	Input	8	Right	F8.3	F8.3	9999,000
Mod_nah.day7_05_06	1471	Moderate not at home, day 7, 05.00-06.00	Nominal	Input	8	Right	F8.3	F8.3	9999,000
Mod_nah.day7_06_07	1472	Moderate not at home, day 7, 06.00-07.00	Nominal	Input	8	Right	F8.3	F8.3	9999,000
Mod_nah.day7_07_08	1473	Moderate not at home, day 7, 07.00-08.00	Scale	Input	8	Right	F8.3	F8.3	9999,000
Mod_nah.day7_08_09	1474	Moderate not at home, day 7, 08.00-09.00	Scale	Input	8	Right	F8.3	F8.3	9999,000
Mod_nah.day7_09_10	1475	Moderate not at home, day 7, 09.00-10.00	Scale	Input	8	Right	F8.3	F8.3	9999,000
Mod_nah.day7_10_11	1476	Moderate not at home, day 7, 10.00-11.00	Scale	Input	8	Right	F8.3	F8.3	9999,000
Mod_nah.day7_11_12	1477	Moderate not at home, day 7, 11.00-12.00	Scale	Input	8	Right	F8.3	F8.3	9999,000
Mod_nah.day7_12_13	1478	Moderate not at home, day 7, 12.00-13.00	Scale	Input	8	Right	F8.3	F8.3	9999,000
Mod_nah.day7_13_14	1479	Moderate not at home, day 7, 13.00-14.00	Scale	Input	8	Right	F8.3	F8.3	9999,000
Mod_nah.day7_14_15	1480	Moderate not at home, day 7, 14.00-15.00	Scale	Input	8	Right	F8.3	F8.3	9999,000
Mod_nah.day7_15_16	1481	Moderate not at home, day 7, 15.00-16.00	Scale	Input	8	Right	F8.3	F8.3	9999,000
Mod_nah.day7_16_17	1482	Moderate not at home, day 7, 16.00-17.00	Scale	Input	8	Right	F8.3	F8.3	9999,000
Mod_nah.day7_17_18	1483	Moderate not at home, day 7, 17.00-18.00	Scale	Input	8	Right	F8.3	F8.3	9999,000
Mod_nah.day7_18_19	1484	Moderate not at home, day 7, 18.00-19.00	Scale	Input	8	Right	F8.3	F8.3	9999,000
Mod_nah.day7_19_20	1485	Moderate not at home, day 7, 19.00-20.00	Nominal	Input	8	Right	F8.3	F8.3	9999,000
Mod_nah.day7_20_21	1486	Moderate not at home, day 7, 20.00-21.00	Scale	Input	8	Right	F8.3	F8.3	9999,000
Mod_nah.day7_21_22	1487	Moderate not at home, day 7, 21.00-22.00	Scale	Input	8	Right	F8.3	F8.3	9999,000
Mod_nah.day7_22_23	1488	Moderate not at home, day 7, 22.00-23.00	Nominal	Input	8	Right	F8.3	F8.3	9999,000
Mod_nah.day7_23_24	1489	Moderate not at home, day 7, 23.00-24.00	Nominal	Input	8	Right	F8.3	F8.3	9999,000
Vig_ah.day7_00_01	1490	Vigorous at home, day 7, 00.00-01.00	Nominal	Input	8	Right	F8.3	F8.3	9999,000
Vig_ah.day7_01_02	1491	Vigorous at home, day 7, 01.00-02.00	Nominal	Input	8	Right	F8.3	F8.3	9999,000
Vig_ah.day7_02_03	1492	Vigorous at home, day 7, 02.00-03.00	Nominal	Input	8	Right	F8.3	F8.3	9999,000
Vig_ah.day7_03_04	1493	Vigorous at home, day 7, 03.00-04.00	Nominal	Input	8	Right	F8.3	F8.3	9999,000
Vig_ah.day7_04_05	1494	Vigorous at home, day 7, 04.00-05.00	Nominal	Input	8	Right	F8.3	F8.3	9999,000
Vig_ah.day7_05_06	1495	Vigorous at home, day 7, 05.00-06.00	Nominal	Input	8	Right	F8.3	F8.3	9999,000
Vig_ah.day7_06_07	1496	Vigorous at home, day 7, 06.00-07.00	Nominal	Input	8	Right	F8.3	F8.3	9999,000
Vig_ah.day7_07_08	1497	Vigorous at home, day 7, 07.00-08.00	Nominal	Input	8	Right	F8.3	F8.3	9999,000
Vig_ah.day7_08_09	1498	Vigorous at home, day 7, 08.00-09.00	Nominal	Input	8	Right	F8.3	F8.3	9999,000
Vig_ah.day7_09_10	1499	Vigorous at home, day 7, 09.00-10.00	Nominal	Input	8	Right	F8.3	F8.3	9999,000
Vig_ah.day7_10_11	1500	Vigorous at home, day 7, 10.00-11.00	Nominal	Input	8	Right	F8.3	F8.3	9999,000
Vig_ah.day7_11_12	1501	Vigorous at home, day 7, 11.00-12.00	Nominal	Input	8	Right	F8.3	F8.3	9999,000
Vig_ah.day7_12_13	1502	Vigorous at home, day 7, 12.00-13.00	Scale	Input	8	Right	F8.3	F8.3	9999,000
Vig_ah.day7_13_14	1503	Vigorous at home, day 7, 13.00-14.00	Nominal	Input	8	Right	F8.3	F8.3	9999,000
Vig_ah.day7_14_15	1504	Vigorous at home, day 7, 14.00-15.00	Nominal	Input	8	Right	F8.3	F8.3	9999,000
Vig_ah.day7_15_16	1505	Vigorous at home, day 7, 15.00-16.00	Scale	Input	8	Right	F8.3	F8.3	9999,000
Vig_ah.day7_16_17	1506	Vigorous at home, day 7, 16.00-17.00	Nominal	Input	8	Right	F8.3	F8.3	9999,000
Vig_ah.day7_17_18	1507	Vigorous at home, day 7, 17.00-18.00	Nominal	Input	8	Right	F8.3	F8.3	9999,000
Vig_ah.day7_18_19	1508	Vigorous at home, day 7, 18.00-19.00	Nominal	Input	8	Right	F8.3	F8.3	9999,000
Vig_ah.day7_19_20	1509	Vigorous at home, day 7, 19.00-20.00	Nominal	Input	8	Right	F8.3	F8.3	9999,000
Vig_ah.day7_20_21	1510	Vigorous at home, day 7, 20.00-21.00	Nominal	Input	8	Right	F8.3	F8.3	9999,000
Vig_ah.day7_21_22	1511	Vigorous at home, day 7, 21.00-22.00	Nominal	Input	8	Right	F8.3	F8.3	9999,000
Vig_ah.day7_22_23	1512	Vigorous at home, day 7, 22.00-23.00	Nominal	Input	8	Right	F8.3	F8.3	9999,000
Vig_ah.day7_23_24	1513	Vigorous at home, day 7, 23.00-24.00	Nominal	Input	8	Right	F8.3	F8.3	9999,000
Vig_nah.day7_00_01	1514	Vigorous not at home, day 7, 00.00-01.00	Nominal	Input	8	Right	F8.3	F8.3	9999,000
Vig_nah.day7_01_02	1515	Vigorous not at home, day 7, 01.00-02.00	Nominal	Input	8	Right	F8.3	F8.3	9999,000
Vig_nah.day7_02_03	1516	Vigorous not at home, day 7, 02.00-03.00	Nominal	Input	8	Right	F8.3	F8.3	9999,000
Vig_nah.day7_03_04	1517	Vigorous not at home, day 7, 03.00-04.00	Nominal	Input	8	Right	F8.3	F8.3	9999,000
Vig_nah.day7_04_05	1518	Vigorous not at home, day 7, 04.00-05.00	Nominal	Input	8	Right	F8.3	F8.3	9999,000
Vig_nah.day7_05_06	1519	Vigorous not at home, day 7, 05.00-06.00	Nominal	Input	8	Right	F8.3	F8.3	9999,000
Vig_nah.day7_06_07	1520	Vigorous not at home, day 7, 06.00-07.00	Nominal	Input	8	Right	F8.3	F8.3	9999,000
Vig_nah.day7_07_08	1521	Vigorous not at home, day 7, 07.00-08.00	Nominal	Input	8	Right	F8.3	F8.3	9999,000
Vig_nah.day7_08_09	1522	Vigorous not at home, day 7, 08.00-09.00	Nominal	Input	8	Right	F8.3	F8.3	9999,000
Vig_nah.day7_09_10	1523	Vigorous not at home, day 7, 09.00-10.00	Nominal	Input	8	Right	F8.3	F8.3	9999,000
Vig_nah.day7_10_11	1524	Vigorous not at home, day 7, 10.00-11.00	Scale	Input	8	Right	F8.3	F8.3	9999,000
Vig_nah.day7_11_12	1525	Vigorous not at home, day 7, 11.00-12.00	Scale	Input	8	Right	F8.3	F8.3	9999,000
Vig_nah.day7_12_13	1526	Vigorous not at home, day 7, 12.00-13.00	Scale	Input	8	Right	F8.3	F8.3	9999,000
Vig_nah.day7_13_14	1527	Vigorous not at home, day 7, 13.00-14.00	Scale	Input	8	Right	F8.3	F8.3	9999,000
Vig_nah.day7_14_15	1528	Vigorous not at home, day 7, 14.00-15.00	Scale	Input	8	Right	F8.3	F8.3	9999,000
Vig_nah.day7_15_16	1529	Vigorous not at home, day 7, 15.00-16.00	Scale	Input	8	Right	F8.3	F8.3	9999,000
Vig_nah.day7_16_17	1530	Vigorous not at home, day 7, 16.00-17.00	Nominal	Input	8	Right	F8.3	F8.3	9999,000
Vig_nah.day7_17_18	1531	Vigorous not at home, day 7, 17.00-18.00	Scale	Input	8	Right	F8.3	F8.3	9999,000
Vig_nah.day7_18_19	1532	Vigorous not at home, day 7, 18.00-19.00	Nominal	Input	8	Right	F8.3	F8.3	9999,000
Vig_nah.day7_19_20	1533	Vigorous not at home, day 7, 19.00-20.00	Nominal	Input	8	Right	F8.3	F8.3	9999,000
Vig_nah.day7_20_21	1534	Vigorous not at home, day 7, 20.00-21.00	Nominal	Input	8	Right	F8.3	F8.3	9999,000
Vig_nah.day7_21_22	1535	Vigorous not at home, day 7, 21.00-22.00	Nominal	Input	8	Right	F8.3	F8.3	9999,000
Vig_nah.day7_22_23	1536	Vigorous not at home, day 7, 22.00-23.00	Nominal	Input	8	Right	F8.3	F8.3	9999,000
Vig_nah.day7_23_24	1537	Vigorous not at home, day 7, 23.00-24.00	Nominal	Input	8	Right	F8.3	F8.3	9999,000
METmin_ah_d1	1538	METminutes at home dag 1	Scale	Input	8	Right	F8.2	F8.2	9999,00
METmin_nah_d1	1539	MET minutes not at home dag 1	Scale	Input	8	Right	F8.2	F8.2	9999,00
Walked_dist_d1_00.00_01.00	1540	Distance walked 00.00 - 01.00 h day 1	Nominal	Input	8	Right	F8.2	F8.2	9999,00
Walked_dist_d1_01.00_02.00	1541	Distance walked 01.00 - 02.00 h day 1	Nominal	Input	8	Right	F8.2	F8.2	9999,00
Walked_dist_d1_02.00_03.00	1542	Distance walked 02.00 - 03.00 h day 1	Nominal	Input	8	Right	F8.2	F8.2	9999,00
Walked_dist_d1_03.00_04.00	1543	Distance walked 03.00 - 04.00 h day 1	Nominal	Input	8	Right	F8.2	F8.2	9999,00
Walked_dist_d1_04.00_05.00	1544	Distance walked 04.00 - 05.00 h day 1	Nominal	Input	8	Right	F8.2	F8.2	9999,00
Walked_dist_d1_05.00_06.00	1545	Distance walked 05.00 - 06.00 h day 1	Nominal	Input	8	Right	F8.2	F8.2	9999,00
Walked_dist_d1_06.00_07.00	1546	Distance walked 06.00 - 07.00 h day 1	Nominal	Input	8	Right	F8.2	F8.2	9999,00
Walked_dist_d1_07.00_08.00	1547	Distance walked 07.00 - 08.00 h day 1	Nominal	Input	8	Right	F8.2	F8.2	9999,00
Walked_dist_d1_08.00_09.00	1548	Distance walked 08.00 - 09.00 h day 1	Scale	Input	8	Right	F8.2	F8.2	9999,00
Walked_dist_d1_09.00_10.00	1549	Distance walked 09.00 - 10.00 h day 1	Scale	Input	8	Right	F8.2	F8.2	9999,00
Walked_dist_d1_10.00_11.00	1550	Distance walked 10.00 - 11.00 h day 1	Scale	Input	8	Right	F8.2	F8.2	9999,00
Walked_dist_d1_11.00_12.00	1551	Distance walked 11.00 - 12.00 h day 1	Scale	Input	8	Right	F8.2	F8.2	9999,00
Walked_dist_d1_12.00_13.00	1552	Distance walked 12.00 - 13.00 h day 1	Scale	Input	8	Right	F8.2	F8.2	9999,00
Walked_dist_d1_13.00_14.00	1553	Distance walked 13.00 - 14.00 h day 1	Scale	Input	8	Right	F8.2	F8.2	9999,00
Walked_dist_d1_14.00_15.00	1554	Distance walked 14.00 - 15.00 h day 1	Scale	Input	8	Right	F8.2	F8.2	9999,00
Walked_dist_d1_15.00_16.00	1555	Distance walked 15.00 - 16.00 h day 1	Scale	Input	8	Right	F8.2	F8.2	9999,00
Walked_dist_d1_16.00_17.00	1556	Distance walked 16.00 - 17.00 h day 1	Scale	Input	8	Right	F8.2	F8.2	9999,00
Walked_dist_d1_17.00_18.00	1557	Distance walked 17.00 - 18.00 h day 1	Scale	Input	8	Right	F8.2	F8.2	9999,00
Walked_dist_d1_18.00_19.00	1558	Distance walked 18.00 - 19.00 h day 1	Scale	Input	8	Right	F8.2	F8.2	9999,00
Walked_dist_d1_19.00_20.00	1559	Distance walked 19.00 - 20.00 h day 1	Scale	Input	8	Right	F8.2	F8.2	9999,00
Walked_dist_d1_20.00_21.00	1560	Distance walked 20.00 - 21.00 h day 1	Scale	Input	8	Right	F8.2	F8.2	9999,00
Walked_dist_d1_21.00_22.00	1561	Distance walked 21.00 - 22.00 h day 1	Scale	Input	8	Right	F8.2	F8.2	9999,00
Walked_dist_d1_22.00_23.00	1562	Distance walked 22.00 - 23.00 h day 1	Scale	Input	8	Right	F8.2	F8.2	9999,00
Walked_dist_d1_23.00_24.00	1563	Distance walked 23.00 - 24.00 h day 1	Nominal	Input	8	Right	F8.2	F8.2	9999,00
Cycled_dist_d1_00.00_01.00	1564	Distance cycled 00.00 - 01.00 h day 1	Nominal	Input	8	Right	F8.2	F8.2	9999,00
Cycled_dist_d1_01.00_02.00	1565	Distance cycled 01.00 - 02.00 h day 1	Nominal	Input	8	Right	F8.2	F8.2	9999,00
Cycled_dist_d1_02.00_03.00	1566	Distance cycled 02.00 - 03.00 h day 1	Nominal	Input	8	Right	F8.2	F8.2	9999,00
Cycled_dist_d1_03.00_04.00	1567	Distance cycled 03.00 - 04.00 h day 1	Nominal	Input	8	Right	F8.2	F8.2	9999,00
Cycled_dist_d1_04.00_05.00	1568	Distance cycled 04.00 - 05.00 h day 1	Nominal	Input	8	Right	F8.2	F8.2	9999,00
Cycled_dist_d1_05.00_06.00	1569	Distance cycled 05.00 - 06.00 h day 1	Nominal	Input	8	Right	F8.2	F8.2	9999,00
Cycled_dist_d1_06.00_07.00	1570	Distance cycled 06.00 - 07.00 h day 1	Nominal	Input	8	Right	F8.2	F8.2	9999,00
Cycled_dist_d1_07.00_08.00	1571	Distance cycled 07.00 - 08.00 h day 1	Nominal	Input	8	Right	F8.2	F8.2	9999,00
Cycled_dist_d1_08.00_09.00	1572	Distance cycled 08.00 - 09.00 h day 1	Nominal	Input	8	Right	F8.2	F8.2	9999,00
Cycled_dist_d1_09.00_10.00	1573	Distance cycled 09.00 - 10.00 h day 1	Scale	Input	8	Right	F8.2	F8.2	9999,00
Cycled_dist_d1_10.00_11.00	1574	Distance cycled 10.00 - 11.00 h day 1	Scale	Input	8	Right	F8.2	F8.2	9999,00
Cycled_dist_d1_11.00_12.00	1575	Distance cycled 11.00 - 12.00 h day 1	Scale	Input	8	Right	F8.2	F8.2	9999,00
Cycled_dist_d1_12.00_13.00	1576	Distance cycled 12.00 - 13.00 h day 1	Scale	Input	8	Right	F8.2	F8.2	9999,00
Cycled_dist_d1_13.00_14.00	1577	Distance cycled 13.00 - 14.00 h day 1	Scale	Input	8	Right	F8.2	F8.2	9999,00
Cycled_dist_d1_14.00_15.00	1578	Distance cycled 14.00 - 15.00 h day 1	Scale	Input	8	Right	F8.2	F8.2	9999,00
Cycled_dist_d1_15.00_16.00	1579	Distance cycled 15.00 - 16.00 h day 1	Scale	Input	8	Right	F8.2	F8.2	9999,00
Cycled_dist_d1_16.00_17.00	1580	Distance cycled 16.00 - 17.00 h day 1	Scale	Input	8	Right	F8.2	F8.2	9999,00
Cycled_dist_d1_17.00_18.00	1581	Distance cycled 17.00 - 18.00 h day 1	Scale	Input	8	Right	F8.2	F8.2	9999,00
Cycled_dist_d1_18.00_19.00	1582	Distance cycled 18.00 - 19.00 h day 1	Scale	Input	8	Right	F8.2	F8.2	9999,00
Cycled_dist_d1_19.00_20.00	1583	Distance cycled 19.00 - 20.00 h day 1	Scale	Input	8	Right	F8.2	F8.2	9999,00
Cycled_dist_d1_20.00_21.00	1584	Distance cycled 20.00 - 21.00 h day 1	Scale	Input	8	Right	F8.2	F8.2	9999,00
Cycled_dist_d1_21.00_22.00	1585	Distance cycled 21.00 - 22.00 h day 1	Scale	Input	8	Right	F8.2	F8.2	9999,00
Cycled_dist_d1_22.00_23.00	1586	Distance cycled 22.00 - 23.00 h day 1	Nominal	Input	8	Right	F8.2	F8.2	9999,00
Cycled_dist_d1_23.00_24.00	1587	Distance cycled 23.00 - 24.00 h day 1	Nominal	Input	8	Right	F8.2	F8.2	9999,00
METmin_ah_d2	1588	METminutes at home dag 2	Scale	Input	8	Right	F8.2	F8.2	9999,00
METmin_nah_d2	1589	MET minutes not at home dag 2	Scale	Input	8	Right	F8.2	F8.2	9999,00
Walked_dist_d2_00.00_01.00	1590	Distance walked 00.00 - 01.00 h day 2	Nominal	Input	8	Right	F8.2	F8.2	9999,00
Walked_dist_d2_01.00_02.00	1591	Distance walked 01.00 - 02.00 h day 2	Nominal	Input	8	Right	F8.2	F8.2	9999,00
Walked_dist_d2_02.00_03.00	1592	Distance walked 02.00 - 03.00 h day 2	Nominal	Input	8	Right	F8.2	F8.2	9999,00
Walked_dist_d2_03.00_04.00	1593	Distance walked 03.00 - 04.00 h day 2	Nominal	Input	8	Right	F8.2	F8.2	9999,00
Walked_dist_d2_04.00_05.00	1594	Distance walked 04.00 - 05.00 h day 2	Nominal	Input	8	Right	F8.2	F8.2	9999,00
Walked_dist_d2_05.00_06.00	1595	Distance walked 05.00 - 06.00 h day 2	Nominal	Input	8	Right	F8.2	F8.2	9999,00
Walked_dist_d2_06.00_07.00	1596	Distance walked 06.00 - 07.00 h day 2	Nominal	Input	8	Right	F8.2	F8.2	9999,00
Walked_dist_d2_07.00_08.00	1597	Distance walked 07.00 - 08.00 h day 2	Nominal	Input	8	Right	F8.2	F8.2	9999,00
Walked_dist_d2_08.00_09.00	1598	Distance walked 08.00 - 09.00 h day 2	Nominal	Input	8	Right	F8.2	F8.2	9999,00
Walked_dist_d2_09.00_10.00	1599	Distance walked 09.00 - 10.00 h day 2	Scale	Input	8	Right	F8.2	F8.2	9999,00
Walked_dist_d2_10.00_11.00	1600	Distance walked 10.00 - 11.00 h day 2	Scale	Input	8	Right	F8.2	F8.2	9999,00
Walked_dist_d2_11.00_12.00	1601	Distance walked 11.00 - 12.00 h day 2	Scale	Input	8	Right	F8.2	F8.2	9999,00
Walked_dist_d2_12.00_13.00	1602	Distance walked 12.00 - 13.00 h day 2	Scale	Input	8	Right	F8.2	F8.2	9999,00
Walked_dist_d2_13.00_14.00	1603	Distance walked 13.00 - 14.00 h day 2	Scale	Input	8	Right	F8.2	F8.2	9999,00
Walked_dist_d2_14.00_15.00	1604	Distance walked 14.00 - 15.00 h day 2	Scale	Input	8	Right	F8.2	F8.2	9999,00
Walked_dist_d2_15.00_16.00	1605	Distance walked 15.00 - 16.00 h day 2	Scale	Input	8	Right	F8.2	F8.2	9999,00
Walked_dist_d2_16.00_17.00	1606	Distance walked 16.00 - 17.00 h day 2	Scale	Input	8	Right	F8.2	F8.2	9999,00
Walked_dist_d2_17.00_18.00	1607	Distance walked 17.00 - 18.00 h day 2	Scale	Input	8	Right	F8.2	F8.2	9999,00
Walked_dist_d2_18.00_19.00	1608	Distance walked 18.00 - 19.00 h day 2	Scale	Input	8	Right	F8.2	F8.2	9999,00
Walked_dist_d2_19.00_20.00	1609	Distance walked 19.00 - 20.00 h day 2	Scale	Input	8	Right	F8.2	F8.2	9999,00
Walked_dist_d2_20.00_21.00	1610	Distance walked 20.00 - 21.00 h day 2	Scale	Input	8	Right	F8.2	F8.2	9999,00
Walked_dist_d2_21.00_22.00	1611	Distance walked 21.00 - 22.00 h day 2	Scale	Input	8	Right	F8.2	F8.2	9999,00
Walked_dist_d2_22.00_23.00	1612	Distance walked 22.00 - 23.00 h day 2	Scale	Input	8	Right	F8.2	F8.2	9999,00
Walked_dist_d2_23.00_24.00	1613	Distance walked 23.00 - 24.00 h day 2	Nominal	Input	8	Right	F8.2	F8.2	9999,00
Cycled_dist_d2_00.00_01.00	1614	Distance cycled 00.00 - 01.00 h day 2	Nominal	Input	8	Right	F8.2	F8.2	9999,00
Cycled_dist_d2_01.00_02.00	1615	Distance cycled 01.00 - 02.00 h day 2	Nominal	Input	8	Right	F8.2	F8.2	9999,00
Cycled_dist_d2_02.00_03.00	1616	Distance cycled 02.00 - 03.00 h day 2	Nominal	Input	8	Right	F8.2	F8.2	9999,00
Cycled_dist_d2_03.00_04.00	1617	Distance cycled 03.00 - 04.00 h day 2	Nominal	Input	8	Right	F8.2	F8.2	9999,00
Cycled_dist_d2_04.00_05.00	1618	Distance cycled 04.00 - 05.00 h day 2	Nominal	Input	8	Right	F8.2	F8.2	9999,00
Cycled_dist_d2_05.00_06.00	1619	Distance cycled 05.00 - 06.00 h day 2	Nominal	Input	8	Right	F8.2	F8.2	9999,00
Cycled_dist_d2_06.00_07.00	1620	Distance cycled 06.00 - 07.00 h day 2	Nominal	Input	8	Right	F8.2	F8.2	9999,00
Cycled_dist_d2_07.00_08.00	1621	Distance cycled 07.00 - 08.00 h day 2	Nominal	Input	8	Right	F8.2	F8.2	9999,00
Cycled_dist_d2_08.00_09.00	1622	Distance cycled 08.00 - 09.00 h day 2	Nominal	Input	8	Right	F8.2	F8.2	9999,00
Cycled_dist_d2_09.00_10.00	1623	Distance cycled 09.00 - 10.00 h day 2	Scale	Input	8	Right	F8.2	F8.2	9999,00
Cycled_dist_d2_10.00_11.00	1624	Distance cycled 10.00 - 11.00 h day 2	Scale	Input	8	Right	F8.2	F8.2	9999,00
Cycled_dist_d2_11.00_12.00	1625	Distance cycled 11.00 - 12.00 h day 2	Scale	Input	8	Right	F8.2	F8.2	9999,00
Cycled_dist_d2_12.00_13.00	1626	Distance cycled 12.00 - 13.00 h day 2	Scale	Input	8	Right	F8.2	F8.2	9999,00
Cycled_dist_d2_13.00_14.00	1627	Distance cycled 13.00 - 14.00 h day 2	Scale	Input	8	Right	F8.2	F8.2	9999,00
Cycled_dist_d2_14.00_15.00	1628	Distance cycled 14.00 - 15.00 h day 2	Scale	Input	8	Right	F8.2	F8.2	9999,00
Cycled_dist_d2_15.00_16.00	1629	Distance cycled 15.00 - 16.00 h day 2	Scale	Input	8	Right	F8.2	F8.2	9999,00
Cycled_dist_d2_16.00_17.00	1630	Distance cycled 16.00 - 17.00 h day 2	Scale	Input	8	Right	F8.2	F8.2	9999,00
Cycled_dist_d2_17.00_18.00	1631	Distance cycled 17.00 - 18.00 h day 2	Scale	Input	8	Right	F8.2	F8.2	9999,00
Cycled_dist_d2_18.00_19.00	1632	Distance cycled 18.00 - 19.00 h day 2	Scale	Input	8	Right	F8.2	F8.2	9999,00
Cycled_dist_d2_19.00_20.00	1633	Distance cycled 19.00 - 20.00 h day 2	Scale	Input	8	Right	F8.2	F8.2	9999,00
Cycled_dist_d2_20.00_21.00	1634	Distance cycled 20.00 - 21.00 h day 2	Scale	Input	8	Right	F8.2	F8.2	9999,00
Cycled_dist_d2_21.00_22.00	1635	Distance cycled 21.00 - 22.00 h day 2	Nominal	Input	8	Right	F8.2	F8.2	9999,00
Cycled_dist_d2_22.00_23.00	1636	Distance cycled 22.00 - 23.00 h day 2	Nominal	Input	8	Right	F8.2	F8.2	9999,00
Cycled_dist_d2_23.00_24.00	1637	Distance cycled 23.00 - 24.00 h day 2	Nominal	Input	8	Right	F8.2	F8.2	9999,00
METmin_ah_d3	1638	METminutes at home dag 3	Scale	Input	8	Right	F8.2	F8.2	9999,00
METmin_nah_d3	1639	MET minutes not at home dag 3	Scale	Input	8	Right	F8.2	F8.2	9999,00
Walked_dist_d3_00.00_01.00	1640	Distance walked 00.00 - 01.00 h day 3	Nominal	Input	8	Right	F8.2	F8.2	9999,00
Walked_dist_d3_01.00_02.00	1641	Distance walked 01.00 - 02.00 h day 3	Nominal	Input	8	Right	F8.2	F8.2	9999,00
Walked_dist_d3_02.00_03.00	1642	Distance walked 02.00 - 03.00 h day 3	Nominal	Input	8	Right	F8.2	F8.2	9999,00
Walked_dist_d3_03.00_04.00	1643	Distance walked 03.00 - 04.00 h day 3	Nominal	Input	8	Right	F8.2	F8.2	9999,00
Walked_dist_d3_04.00_05.00	1644	Distance walked 04.00 - 05.00 h day 3	Nominal	Input	8	Right	F8.2	F8.2	9999,00
Walked_dist_d3_05.00_06.00	1645	Distance walked 05.00 - 06.00 h day 3	Nominal	Input	8	Right	F8.2	F8.2	9999,00
Walked_dist_d3_06.00_07.00	1646	Distance walked 06.00 - 07.00 h day 3	Nominal	Input	8	Right	F8.2	F8.2	9999,00
Walked_dist_d3_07.00_08.00	1647	Distance walked 07.00 - 08.00 h day 3	Nominal	Input	8	Right	F8.2	F8.2	9999,00
Walked_dist_d3_08.00_09.00	1648	Distance walked 08.00 - 09.00 h day 3	Nominal	Input	8	Right	F8.2	F8.2	9999,00
Walked_dist_d3_09.00_10.00	1649	Distance walked 09.00 - 10.00 h day 3	Scale	Input	8	Right	F8.2	F8.2	9999,00
Walked_dist_d3_10.00_11.00	1650	Distance walked 10.00 - 11.00 h day 3	Scale	Input	8	Right	F8.2	F8.2	9999,00
Walked_dist_d3_11.00_12.00	1651	Distance walked 11.00 - 12.00 h day 3	Scale	Input	8	Right	F8.2	F8.2	9999,00
Walked_dist_d3_12.00_13.00	1652	Distance walked 12.00 - 13.00 h day 3	Scale	Input	8	Right	F8.2	F8.2	9999,00
Walked_dist_d3_13.00_14.00	1653	Distance walked 13.00 - 14.00 h day 3	Scale	Input	8	Right	F8.2	F8.2	9999,00
Walked_dist_d3_14.00_15.00	1654	Distance walked 14.00 - 15.00 h day 3	Scale	Input	8	Right	F8.2	F8.2	9999,00
Walked_dist_d3_15.00_16.00	1655	Distance walked 15.00 - 16.00 h day 3	Scale	Input	8	Right	F8.2	F8.2	9999,00
Walked_dist_d3_16.00_17.00	1656	Distance walked 16.00 - 17.00 h day 3	Scale	Input	8	Right	F8.2	F8.2	9999,00
Walked_dist_d3_17.00_18.00	1657	Distance walked 17.00 - 18.00 h day 3	Scale	Input	8	Right	F8.2	F8.2	9999,00
Walked_dist_d3_18.00_19.00	1658	Distance walked 18.00 - 19.00 h day 3	Scale	Input	8	Right	F8.2	F8.2	9999,00
Walked_dist_d3_19.00_20.00	1659	Distance walked 19.00 - 20.00 h day 3	Scale	Input	8	Right	F8.2	F8.2	9999,00
Walked_dist_d3_20.00_21.00	1660	Distance walked 20.00 - 21.00 h day 3	Scale	Input	8	Right	F8.2	F8.2	9999,00
Walked_dist_d3_21.00_22.00	1661	Distance walked 21.00 - 22.00 h day 3	Scale	Input	8	Right	F8.2	F8.2	9999,00
Walked_dist_d3_22.00_23.00	1662	Distance walked 22.00 - 23.00 h day 3	Scale	Input	8	Right	F8.2	F8.2	9999,00
Walked_dist_d3_23.00_24.00	1663	Distance walked 23.00 - 24.00 h day 3	Nominal	Input	8	Right	F8.2	F8.2	9999,00
Cycled_dist_d3_00.00_01.00	1664	Distance cycled 00.00 - 01.00 h day 3	Nominal	Input	8	Right	F8.2	F8.2	9999,00
Cycled_dist_d3_01.00_02.00	1665	Distance cycled 01.00 - 02.00 h day 3	Nominal	Input	8	Right	F8.2	F8.2	9999,00
Cycled_dist_d3_02.00_03.00	1666	Distance cycled 02.00 - 03.00 h day 3	Nominal	Input	8	Right	F8.2	F8.2	9999,00
Cycled_dist_d3_03.00_04.00	1667	Distance cycled 03.00 - 04.00 h day 3	Nominal	Input	8	Right	F8.2	F8.2	9999,00
Cycled_dist_d3_04.00_05.00	1668	Distance cycled 04.00 - 05.00 h day 3	Nominal	Input	8	Right	F8.2	F8.2	9999,00
Cycled_dist_d3_05.00_06.00	1669	Distance cycled 05.00 - 06.00 h day 3	Nominal	Input	8	Right	F8.2	F8.2	9999,00
Cycled_dist_d3_06.00_07.00	1670	Distance cycled 06.00 - 07.00 h day 3	Nominal	Input	8	Right	F8.2	F8.2	9999,00
Cycled_dist_d3_07.00_08.00	1671	Distance cycled 07.00 - 08.00 h day 3	Nominal	Input	8	Right	F8.2	F8.2	9999,00
Cycled_dist_d3_08.00_09.00	1672	Distance cycled 08.00 - 09.00 h day 3	Nominal	Input	8	Right	F8.2	F8.2	9999,00
Cycled_dist_d3_09.00_10.00	1673	Distance cycled 09.00 - 10.00 h day 3	Nominal	Input	8	Right	F8.2	F8.2	9999,00
Cycled_dist_d3_10.00_11.00	1674	Distance cycled 10.00 - 11.00 h day 3	Scale	Input	8	Right	F8.2	F8.2	9999,00
Cycled_dist_d3_11.00_12.00	1675	Distance cycled 11.00 - 12.00 h day 3	Scale	Input	8	Right	F8.2	F8.2	9999,00
Cycled_dist_d3_12.00_13.00	1676	Distance cycled 12.00 - 13.00 h day 3	Scale	Input	8	Right	F8.2	F8.2	9999,00
Cycled_dist_d3_13.00_14.00	1677	Distance cycled 13.00 - 14.00 h day 3	Scale	Input	8	Right	F8.2	F8.2	9999,00
Cycled_dist_d3_14.00_15.00	1678	Distance cycled 14.00 - 15.00 h day 3	Scale	Input	8	Right	F8.2	F8.2	9999,00
Cycled_dist_d3_15.00_16.00	1679	Distance cycled 15.00 - 16.00 h day 3	Scale	Input	8	Right	F8.2	F8.2	9999,00
Cycled_dist_d3_16.00_17.00	1680	Distance cycled 16.00 - 17.00 h day 3	Scale	Input	8	Right	F8.2	F8.2	9999,00
Cycled_dist_d3_17.00_18.00	1681	Distance cycled 17.00 - 18.00 h day 3	Scale	Input	8	Right	F8.2	F8.2	9999,00
Cycled_dist_d3_18.00_19.00	1682	Distance cycled 18.00 - 19.00 h day 3	Scale	Input	8	Right	F8.2	F8.2	9999,00
Cycled_dist_d3_19.00_20.00	1683	Distance cycled 19.00 - 20.00 h day 3	Nominal	Input	8	Right	F8.2	F8.2	9999,00
Cycled_dist_d3_20.00_21.00	1684	Distance cycled 20.00 - 21.00 h day 3	Nominal	Input	8	Right	F8.2	F8.2	9999,00
Cycled_dist_d3_21.00_22.00	1685	Distance cycled 21.00 - 22.00 h day 3	Nominal	Input	8	Right	F8.2	F8.2	9999,00
Cycled_dist_d3_22.00_23.00	1686	Distance cycled 22.00 - 23.00 h day 3	Nominal	Input	8	Right	F8.2	F8.2	9999,00
Cycled_dist_d3_23.00_24.00	1687	Distance cycled 23.00 - 24.00 h day 3	Nominal	Input	8	Right	F8.2	F8.2	9999,00
METmin_ah_d4	1688	METminutes at home dag 4	Scale	Input	8	Right	F8.2	F8.2	9999,00
METmin_nah_d4	1689	MET minutes not at home dag 4	Scale	Input	8	Right	F8.2	F8.2	9999,00
Walked_dist_d4_00.00_01.00	1690	Distance walked 00.00 - 01.00 h day 4	Nominal	Input	8	Right	F8.2	F8.2	9999,00
Walked_dist_d4_01.00_02.00	1691	Distance walked 01.00 - 02.00 h day 4	Nominal	Input	8	Right	F8.2	F8.2	9999,00
Walked_dist_d4_02.00_03.00	1692	Distance walked 02.00 - 03.00 h day 4	Nominal	Input	8	Right	F8.2	F8.2	9999,00
Walked_dist_d4_03.00_04.00	1693	Distance walked 03.00 - 04.00 h day 4	Nominal	Input	8	Right	F8.2	F8.2	9999,00
Walked_dist_d4_04.00_05.00	1694	Distance walked 04.00 - 05.00 h day 4	Nominal	Input	8	Right	F8.2	F8.2	9999,00
Walked_dist_d4_05.00_06.00	1695	Distance walked 05.00 - 06.00 h day 4	Nominal	Input	8	Right	F8.2	F8.2	9999,00
Walked_dist_d4_06.00_07.00	1696	Distance walked 06.00 - 07.00 h day 4	Nominal	Input	8	Right	F8.2	F8.2	9999,00
Walked_dist_d4_07.00_08.00	1697	Distance walked 07.00 - 08.00 h day 4	Nominal	Input	8	Right	F8.2	F8.2	9999,00
Walked_dist_d4_08.00_09.00	1698	Distance walked 08.00 - 09.00 h day 4	Nominal	Input	8	Right	F8.2	F8.2	9999,00
Walked_dist_d4_09.00_10.00	1699	Distance walked 09.00 - 10.00 h day 4	Scale	Input	8	Right	F8.2	F8.2	9999,00
Walked_dist_d4_10.00_11.00	1700	Distance walked 10.00 - 11.00 h day 4	Scale	Input	8	Right	F8.2	F8.2	9999,00
Walked_dist_d4_11.00_12.00	1701	Distance walked 11.00 - 12.00 h day 4	Scale	Input	8	Right	F8.2	F8.2	9999,00
Walked_dist_d4_12.00_13.00	1702	Distance walked 12.00 - 13.00 h day 4	Scale	Input	8	Right	F8.2	F8.2	9999,00
Walked_dist_d4_13.00_14.00	1703	Distance walked 13.00 - 14.00 h day 4	Scale	Input	8	Right	F8.2	F8.2	9999,00
Walked_dist_d4_14.00_15.00	1704	Distance walked 14.00 - 15.00 h day 4	Scale	Input	8	Right	F8.2	F8.2	9999,00
Walked_dist_d4_15.00_16.00	1705	Distance walked 15.00 - 16.00 h day 4	Scale	Input	8	Right	F8.2	F8.2	9999,00
Walked_dist_d4_16.00_17.00	1706	Distance walked 16.00 - 17.00 h day 4	Scale	Input	8	Right	F8.2	F8.2	9999,00
Walked_dist_d4_17.00_18.00	1707	Distance walked 17.00 - 18.00 h day 4	Scale	Input	8	Right	F8.2	F8.2	9999,00
Walked_dist_d4_18.00_19.00	1708	Distance walked 18.00 - 19.00 h day 4	Scale	Input	8	Right	F8.2	F8.2	9999,00
Walked_dist_d4_19.00_20.00	1709	Distance walked 19.00 - 20.00 h day 4	Scale	Input	8	Right	F8.2	F8.2	9999,00
Walked_dist_d4_20.00_21.00	1710	Distance walked 20.00 - 21.00 h day 4	Nominal	Input	8	Right	F8.2	F8.2	9999,00
Walked_dist_d4_21.00_22.00	1711	Distance walked 21.00 - 22.00 h day 4	Nominal	Input	8	Right	F8.2	F8.2	9999,00
Walked_dist_d4_22.00_23.00	1712	Distance walked 22.00 - 23.00 h day 4	Nominal	Input	8	Right	F8.2	F8.2	9999,00
Walked_dist_d4_23.00_24.00	1713	Distance walked 23.00 - 24.00 h day 4	Nominal	Input	8	Right	F8.2	F8.2	9999,00
Cycled_dist_d4_00.00_01.00	1714	Distance cycled 00.00 - 01.00 h day 4	Nominal	Input	8	Right	F8.2	F8.2	9999,00
Cycled_dist_d4_01.00_02.00	1715	Distance cycled 01.00 - 02.00 h day 4	Nominal	Input	8	Right	F8.2	F8.2	9999,00
Cycled_dist_d4_02.00_03.00	1716	Distance cycled 02.00 - 03.00 h day 4	Nominal	Input	8	Right	F8.2	F8.2	9999,00
Cycled_dist_d4_03.00_04.00	1717	Distance cycled 03.00 - 04.00 h day 4	Nominal	Input	8	Right	F8.2	F8.2	9999,00
Cycled_dist_d4_04.00_05.00	1718	Distance cycled 04.00 - 05.00 h day 4	Nominal	Input	8	Right	F8.2	F8.2	9999,00
Cycled_dist_d4_05.00_06.00	1719	Distance cycled 05.00 - 06.00 h day 4	Nominal	Input	8	Right	F8.2	F8.2	9999,00
Cycled_dist_d4_06.00_07.00	1720	Distance cycled 06.00 - 07.00 h day 4	Nominal	Input	8	Right	F8.2	F8.2	9999,00
Cycled_dist_d4_07.00_08.00	1721	Distance cycled 07.00 - 08.00 h day 4	Nominal	Input	8	Right	F8.2	F8.2	9999,00
Cycled_dist_d4_08.00_09.00	1722	Distance cycled 08.00 - 09.00 h day 4	Nominal	Input	8	Right	F8.2	F8.2	9999,00
Cycled_dist_d4_09.00_10.00	1723	Distance cycled 09.00 - 10.00 h day 4	Nominal	Input	8	Right	F8.2	F8.2	9999,00
Cycled_dist_d4_10.00_11.00	1724	Distance cycled 10.00 - 11.00 h day 4	Nominal	Input	8	Right	F8.2	F8.2	9999,00
Cycled_dist_d4_11.00_12.00	1725	Distance cycled 11.00 - 12.00 h day 4	Scale	Input	8	Right	F8.2	F8.2	9999,00
Cycled_dist_d4_12.00_13.00	1726	Distance cycled 12.00 - 13.00 h day 4	Scale	Input	8	Right	F8.2	F8.2	9999,00
Cycled_dist_d4_13.00_14.00	1727	Distance cycled 13.00 - 14.00 h day 4	Scale	Input	8	Right	F8.2	F8.2	9999,00
Cycled_dist_d4_14.00_15.00	1728	Distance cycled 14.00 - 15.00 h day 4	Scale	Input	8	Right	F8.2	F8.2	9999,00
Cycled_dist_d4_15.00_16.00	1729	Distance cycled 15.00 - 16.00 h day 4	Scale	Input	8	Right	F8.2	F8.2	9999,00
Cycled_dist_d4_16.00_17.00	1730	Distance cycled 16.00 - 17.00 h day 4	Nominal	Input	8	Right	F8.2	F8.2	9999,00
Cycled_dist_d4_17.00_18.00	1731	Distance cycled 17.00 - 18.00 h day 4	Nominal	Input	8	Right	F8.2	F8.2	9999,00
Cycled_dist_d4_18.00_19.00	1732	Distance cycled 18.00 - 19.00 h day 4	Nominal	Input	8	Right	F8.2	F8.2	9999,00
Cycled_dist_d4_19.00_20.00	1733	Distance cycled 19.00 - 20.00 h day 4	Nominal	Input	8	Right	F8.2	F8.2	9999,00
Cycled_dist_d4_20.00_21.00	1734	Distance cycled 20.00 - 21.00 h day 4	Nominal	Input	8	Right	F8.2	F8.2	9999,00
Cycled_dist_d4_21.00_22.00	1735	Distance cycled 21.00 - 22.00 h day 4	Nominal	Input	8	Right	F8.2	F8.2	9999,00
Cycled_dist_d4_22.00_23.00	1736	Distance cycled 22.00 - 23.00 h day 4	Nominal	Input	8	Right	F8.2	F8.2	9999,00
Cycled_dist_d4_23.00_24.00	1737	Distance cycled 23.00 - 24.00 h day 4	Nominal	Input	8	Right	F8.2	F8.2	9999,00
METmin_ah_d5	1738	METminutes at home dag 5	Scale	Input	8	Right	F8.2	F8.2	9999,00
METmin_nah_d5	1739	MET minutes not at home dag 5	Scale	Input	8	Right	F8.2	F8.2	9999,00
Walked_dist_d5_00.00_01.00	1740	Distance walked 00.00 - 01.00 h day 5	Nominal	Input	8	Right	F8.2	F8.2	9999,00
Walked_dist_d5_01.00_02.00	1741	Distance walked 01.00 - 02.00 h day 5	Nominal	Input	8	Right	F8.2	F8.2	9999,00
Walked_dist_d5_02.00_03.00	1742	Distance walked 02.00 - 03.00 h day 5	Nominal	Input	8	Right	F8.2	F8.2	9999,00
Walked_dist_d5_03.00_04.00	1743	Distance walked 03.00 - 04.00 h day 5	Nominal	Input	8	Right	F8.2	F8.2	9999,00
Walked_dist_d5_04.00_05.00	1744	Distance walked 04.00 - 05.00 h day 5	Nominal	Input	8	Right	F8.2	F8.2	9999,00
Walked_dist_d5_05.00_06.00	1745	Distance walked 05.00 - 06.00 h day 5	Nominal	Input	8	Right	F8.2	F8.2	9999,00
Walked_dist_d5_06.00_07.00	1746	Distance walked 06.00 - 07.00 h day 5	Nominal	Input	8	Right	F8.2	F8.2	9999,00
Walked_dist_d5_07.00_08.00	1747	Distance walked 07.00 - 08.00 h day 5	Nominal	Input	8	Right	F8.2	F8.2	9999,00
Walked_dist_d5_08.00_09.00	1748	Distance walked 08.00 - 09.00 h day 5	Nominal	Input	8	Right	F8.2	F8.2	9999,00
Walked_dist_d5_09.00_10.00	1749	Distance walked 09.00 - 10.00 h day 5	Scale	Input	8	Right	F8.2	F8.2	9999,00
Walked_dist_d5_10.00_11.00	1750	Distance walked 10.00 - 11.00 h day 5	Scale	Input	8	Right	F8.2	F8.2	9999,00
Walked_dist_d5_11.00_12.00	1751	Distance walked 11.00 - 12.00 h day 5	Scale	Input	8	Right	F8.2	F8.2	9999,00
Walked_dist_d5_12.00_13.00	1752	Distance walked 12.00 - 13.00 h day 5	Scale	Input	8	Right	F8.2	F8.2	9999,00
Walked_dist_d5_13.00_14.00	1753	Distance walked 13.00 - 14.00 h day 5	Scale	Input	8	Right	F8.2	F8.2	9999,00
Walked_dist_d5_14.00_15.00	1754	Distance walked 14.00 - 15.00 h day 5	Scale	Input	8	Right	F8.2	F8.2	9999,00
Walked_dist_d5_15.00_16.00	1755	Distance walked 15.00 - 16.00 h day 5	Scale	Input	8	Right	F8.2	F8.2	9999,00
Walked_dist_d5_16.00_17.00	1756	Distance walked 16.00 - 17.00 h day 5	Scale	Input	8	Right	F8.2	F8.2	9999,00
Walked_dist_d5_17.00_18.00	1757	Distance walked 17.00 - 18.00 h day 5	Scale	Input	8	Right	F8.2	F8.2	9999,00
Walked_dist_d5_18.00_19.00	1758	Distance walked 18.00 - 19.00 h day 5	Scale	Input	8	Right	F8.2	F8.2	9999,00
Walked_dist_d5_19.00_20.00	1759	Distance walked 19.00 - 20.00 h day 5	Scale	Input	8	Right	F8.2	F8.2	9999,00
Walked_dist_d5_20.00_21.00	1760	Distance walked 20.00 - 21.00 h day 5	Scale	Input	8	Right	F8.2	F8.2	9999,00
Walked_dist_d5_21.00_22.00	1761	Distance walked 21.00 - 22.00 h day 5	Nominal	Input	8	Right	F8.2	F8.2	9999,00
Walked_dist_d5_22.00_23.00	1762	Distance walked 22.00 - 23.00 h day 5	Nominal	Input	8	Right	F8.2	F8.2	9999,00
Walked_dist_d5_23.00_24.00	1763	Distance walked 23.00 - 24.00 h day 5	Nominal	Input	8	Right	F8.2	F8.2	9999,00
Cycled_dist_d5_00.00_01.00	1764	Distance cycled 00.00 - 01.00 h day 5	Nominal	Input	8	Right	F8.2	F8.2	9999,00
Cycled_dist_d5_01.00_02.00	1765	Distance cycled 01.00 - 02.00 h day 5	Nominal	Input	8	Right	F8.2	F8.2	9999,00
Cycled_dist_d5_02.00_03.00	1766	Distance cycled 02.00 - 03.00 h day 5	Nominal	Input	8	Right	F8.2	F8.2	9999,00
Cycled_dist_d5_03.00_04.00	1767	Distance cycled 03.00 - 04.00 h day 5	Nominal	Input	8	Right	F8.2	F8.2	9999,00
Cycled_dist_d5_04.00_05.00	1768	Distance cycled 04.00 - 05.00 h day 5	Nominal	Input	8	Right	F8.2	F8.2	9999,00
Cycled_dist_d5_05.00_06.00	1769	Distance cycled 05.00 - 06.00 h day 5	Nominal	Input	8	Right	F8.2	F8.2	9999,00
Cycled_dist_d5_06.00_07.00	1770	Distance cycled 06.00 - 07.00 h day 5	Nominal	Input	8	Right	F8.2	F8.2	9999,00
Cycled_dist_d5_07.00_08.00	1771	Distance cycled 07.00 - 08.00 h day 5	Nominal	Input	8	Right	F8.2	F8.2	9999,00
Cycled_dist_d5_08.00_09.00	1772	Distance cycled 08.00 - 09.00 h day 5	Nominal	Input	8	Right	F8.2	F8.2	9999,00
Cycled_dist_d5_09.00_10.00	1773	Distance cycled 09.00 - 10.00 h day 5	Nominal	Input	8	Right	F8.2	F8.2	9999,00
Cycled_dist_d5_10.00_11.00	1774	Distance cycled 10.00 - 11.00 h day 5	Nominal	Input	8	Right	F8.2	F8.2	9999,00
Cycled_dist_d5_11.00_12.00	1775	Distance cycled 11.00 - 12.00 h day 5	Nominal	Input	8	Right	F8.2	F8.2	9999,00
Cycled_dist_d5_12.00_13.00	1776	Distance cycled 12.00 - 13.00 h day 5	Scale	Input	8	Right	F8.2	F8.2	9999,00
Cycled_dist_d5_13.00_14.00	1777	Distance cycled 13.00 - 14.00 h day 5	Scale	Input	8	Right	F8.2	F8.2	9999,00
Cycled_dist_d5_14.00_15.00	1778	Distance cycled 14.00 - 15.00 h day 5	Scale	Input	8	Right	F8.2	F8.2	9999,00
Cycled_dist_d5_15.00_16.00	1779	Distance cycled 15.00 - 16.00 h day 5	Nominal	Input	8	Right	F8.2	F8.2	9999,00
Cycled_dist_d5_16.00_17.00	1780	Distance cycled 16.00 - 17.00 h day 5	Scale	Input	8	Right	F8.2	F8.2	9999,00
Cycled_dist_d5_17.00_18.00	1781	Distance cycled 17.00 - 18.00 h day 5	Nominal	Input	8	Right	F8.2	F8.2	9999,00
Cycled_dist_d5_18.00_19.00	1782	Distance cycled 18.00 - 19.00 h day 5	Nominal	Input	8	Right	F8.2	F8.2	9999,00
Cycled_dist_d5_19.00_20.00	1783	Distance cycled 19.00 - 20.00 h day 5	Nominal	Input	8	Right	F8.2	F8.2	9999,00
Cycled_dist_d5_20.00_21.00	1784	Distance cycled 20.00 - 21.00 h day 5	Nominal	Input	8	Right	F8.2	F8.2	9999,00
Cycled_dist_d5_21.00_22.00	1785	Distance cycled 21.00 - 22.00 h day 5	Nominal	Input	8	Right	F8.2	F8.2	9999,00
Cycled_dist_d5_22.00_23.00	1786	Distance cycled 22.00 - 23.00 h day 5	Nominal	Input	8	Right	F8.2	F8.2	9999,00
Cycled_dist_d5_23.00_24.00	1787	Distance cycled 23.00 - 24.00 h day 5	Nominal	Input	8	Right	F8.2	F8.2	9999,00
METmin_ah_d6	1788	METminutes at home dag 6	Scale	Input	8	Right	F8.2	F8.2	9999,00
METmin_nah_d6	1789	MET minutes not at home dag 6	Scale	Input	8	Right	F8.2	F8.2	9999,00
Walked_dist_d6_00.00_01.00	1790	Distance walked 00.00 - 01.00 h day 6	Nominal	Input	8	Right	F8.2	F8.2	9999,00
Walked_dist_d6_01.00_02.00	1791	Distance walked 01.00 - 02.00 h day 6	Nominal	Input	8	Right	F8.2	F8.2	9999,00
Walked_dist_d6_02.00_03.00	1792	Distance walked 02.00 - 03.00 h day 6	Nominal	Input	8	Right	F8.2	F8.2	9999,00
Walked_dist_d6_03.00_04.00	1793	Distance walked 03.00 - 04.00 h day 6	Nominal	Input	8	Right	F8.2	F8.2	9999,00
Walked_dist_d6_04.00_05.00	1794	Distance walked 04.00 - 05.00 h day 6	Nominal	Input	8	Right	F8.2	F8.2	9999,00
Walked_dist_d6_05.00_06.00	1795	Distance walked 05.00 - 06.00 h day 6	Nominal	Input	8	Right	F8.2	F8.2	9999,00
Walked_dist_d6_06.00_07.00	1796	Distance walked 06.00 - 07.00 h day 6	Nominal	Input	8	Right	F8.2	F8.2	9999,00
Walked_dist_d6_07.00_08.00	1797	Distance walked 07.00 - 08.00 h day 6	Nominal	Input	8	Right	F8.2	F8.2	9999,00
Walked_dist_d6_08.00_09.00	1798	Distance walked 08.00 - 09.00 h day 6	Nominal	Input	8	Right	F8.2	F8.2	9999,00
Walked_dist_d6_09.00_10.00	1799	Distance walked 09.00 - 10.00 h day 6	Scale	Input	8	Right	F8.2	F8.2	9999,00
Walked_dist_d6_10.00_11.00	1800	Distance walked 10.00 - 11.00 h day 6	Scale	Input	8	Right	F8.2	F8.2	9999,00
Walked_dist_d6_11.00_12.00	1801	Distance walked 11.00 - 12.00 h day 6	Scale	Input	8	Right	F8.2	F8.2	9999,00
Walked_dist_d6_12.00_13.00	1802	Distance walked 12.00 - 13.00 h day 6	Scale	Input	8	Right	F8.2	F8.2	9999,00
Walked_dist_d6_13.00_14.00	1803	Distance walked 13.00 - 14.00 h day 6	Scale	Input	8	Right	F8.2	F8.2	9999,00
Walked_dist_d6_14.00_15.00	1804	Distance walked 14.00 - 15.00 h day 6	Scale	Input	8	Right	F8.2	F8.2	9999,00
Walked_dist_d6_15.00_16.00	1805	Distance walked 15.00 - 16.00 h day 6	Scale	Input	8	Right	F8.2	F8.2	9999,00
Walked_dist_d6_16.00_17.00	1806	Distance walked 16.00 - 17.00 h day 6	Scale	Input	8	Right	F8.2	F8.2	9999,00
Walked_dist_d6_17.00_18.00	1807	Distance walked 17.00 - 18.00 h day 6	Scale	Input	8	Right	F8.2	F8.2	9999,00
Walked_dist_d6_18.00_19.00	1808	Distance walked 18.00 - 19.00 h day 6	Scale	Input	8	Right	F8.2	F8.2	9999,00
Walked_dist_d6_19.00_20.00	1809	Distance walked 19.00 - 20.00 h day 6	Nominal	Input	8	Right	F8.2	F8.2	9999,00
Walked_dist_d6_20.00_21.00	1810	Distance walked 20.00 - 21.00 h day 6	Nominal	Input	8	Right	F8.2	F8.2	9999,00
Walked_dist_d6_21.00_22.00	1811	Distance walked 21.00 - 22.00 h day 6	Nominal	Input	8	Right	F8.2	F8.2	9999,00
Walked_dist_d6_22.00_23.00	1812	Distance walked 22.00 - 23.00 h day 6	Nominal	Input	8	Right	F8.2	F8.2	9999,00
Walked_dist_d6_23.00_24.00	1813	Distance walked 23.00 - 24.00 h day 6	Nominal	Input	8	Right	F8.2	F8.2	9999,00
Cycled_dist_d6_00.00_01.00	1814	Distance cycled 00.00 - 01.00 h day 6	Nominal	Input	8	Right	F8.2	F8.2	9999,00
Cycled_dist_d6_01.00_02.00	1815	Distance cycled 01.00 - 02.00 h day 6	Nominal	Input	8	Right	F8.2	F8.2	9999,00
Cycled_dist_d6_02.00_03.00	1816	Distance cycled 02.00 - 03.00 h day 6	Nominal	Input	8	Right	F8.2	F8.2	9999,00
Cycled_dist_d6_03.00_04.00	1817	Distance cycled 03.00 - 04.00 h day 6	Nominal	Input	8	Right	F8.2	F8.2	9999,00
Cycled_dist_d6_04.00_05.00	1818	Distance cycled 04.00 - 05.00 h day 6	Nominal	Input	8	Right	F8.2	F8.2	9999,00
Cycled_dist_d6_05.00_06.00	1819	Distance cycled 05.00 - 06.00 h day 6	Nominal	Input	8	Right	F8.2	F8.2	9999,00
Cycled_dist_d6_06.00_07.00	1820	Distance cycled 06.00 - 07.00 h day 6	Nominal	Input	8	Right	F8.2	F8.2	9999,00
Cycled_dist_d6_07.00_08.00	1821	Distance cycled 07.00 - 08.00 h day 6	Nominal	Input	8	Right	F8.2	F8.2	9999,00
Cycled_dist_d6_08.00_09.00	1822	Distance cycled 08.00 - 09.00 h day 6	Nominal	Input	8	Right	F8.2	F8.2	9999,00
Cycled_dist_d6_09.00_10.00	1823	Distance cycled 09.00 - 10.00 h day 6	Nominal	Input	8	Right	F8.2	F8.2	9999,00
Cycled_dist_d6_10.00_11.00	1824	Distance cycled 10.00 - 11.00 h day 6	Nominal	Input	8	Right	F8.2	F8.2	9999,00
Cycled_dist_d6_11.00_12.00	1825	Distance cycled 11.00 - 12.00 h day 6	Scale	Input	8	Right	F8.2	F8.2	9999,00
Cycled_dist_d6_12.00_13.00	1826	Distance cycled 12.00 - 13.00 h day 6	Scale	Input	8	Right	F8.2	F8.2	9999,00
Cycled_dist_d6_13.00_14.00	1827	Distance cycled 13.00 - 14.00 h day 6	Scale	Input	8	Right	F8.2	F8.2	9999,00
Cycled_dist_d6_14.00_15.00	1828	Distance cycled 14.00 - 15.00 h day 6	Scale	Input	8	Right	F8.2	F8.2	9999,00
Cycled_dist_d6_15.00_16.00	1829	Distance cycled 15.00 - 16.00 h day 6	Nominal	Input	8	Right	F8.2	F8.2	9999,00
Cycled_dist_d6_16.00_17.00	1830	Distance cycled 16.00 - 17.00 h day 6	Nominal	Input	8	Right	F8.2	F8.2	9999,00
Cycled_dist_d6_17.00_18.00	1831	Distance cycled 17.00 - 18.00 h day 6	Nominal	Input	8	Right	F8.2	F8.2	9999,00
Cycled_dist_d6_18.00_19.00	1832	Distance cycled 18.00 - 19.00 h day 6	Scale	Input	8	Right	F8.2	F8.2	9999,00
Cycled_dist_d6_19.00_20.00	1833	Distance cycled 19.00 - 20.00 h day 6	Nominal	Input	8	Right	F8.2	F8.2	9999,00
Cycled_dist_d6_20.00_21.00	1834	Distance cycled 20.00 - 21.00 h day 6	Nominal	Input	8	Right	F8.2	F8.2	9999,00
Cycled_dist_d6_21.00_22.00	1835	Distance cycled 21.00 - 22.00 h day 6	Nominal	Input	8	Right	F8.2	F8.2	9999,00
Cycled_dist_d6_22.00_23.00	1836	Distance cycled 22.00 - 23.00 h day 6	Nominal	Input	8	Right	F8.2	F8.2	9999,00
Cycled_dist_d6_23.00_24.00	1837	Distance cycled 23.00 - 24.00 h day 6	Nominal	Input	8	Right	F8.2	F8.2	9999,00
METmin_ah_d7	1838	MET minutes at home day 7	Scale	Input	8	Right	F8.2	F8.2	9999,00
METmin_nah_d7	1839	MET minutes not at home day 7	Scale	Input	8	Right	F8.2	F8.2	9999,00
Walked_dist_d7_00.00_01.00	1840	Distance walked 00.00 - 01.00 h day 7	Nominal	Input	8	Right	F8.2	F8.2	9999,00
Walked_dist_d7_01.00_02.00	1841	Distance walked 01.00 - 02.00 h day 7	Nominal	Input	8	Right	F8.2	F8.2	9999,00
Walked_dist_d7_02.00_03.00	1842	Distance walked 02.00 - 03.00 h day 7	Nominal	Input	8	Right	F8.2	F8.2	9999,00
Walked_dist_d7_03.00_04.00	1843	Distance walked 03.00 - 04.00 h day 7	Nominal	Input	8	Right	F8.2	F8.2	9999,00
Walked_dist_d7_04.00_05.00	1844	Distance walked 04.00 - 05.00 h day 7	Nominal	Input	8	Right	F8.2	F8.2	9999,00
Walked_dist_d7_05.00_06.00	1845	Distance walked 05.00 - 06.00 h day 7	Nominal	Input	8	Right	F8.2	F8.2	9999,00
Walked_dist_d7_06.00_07.00	1846	Distance walked 06.00 - 07.00 h day 7	Nominal	Input	8	Right	F8.2	F8.2	9999,00
Walked_dist_d7_07.00_08.00	1847	Distance walked 07.00 - 08.00 h day 7	Nominal	Input	8	Right	F8.2	F8.2	9999,00
Walked_dist_d7_08.00_09.00	1848	Distance walked 08.00 - 09.00 h day 7	Nominal	Input	8	Right	F8.2	F8.2	9999,00
Walked_dist_d7_09.00_10.00	1849	Distance walked 09.00 - 10.00 h day 7	Nominal	Input	8	Right	F8.2	F8.2	9999,00
Walked_dist_d7_10.00_11.00	1850	Distance walked 10.00 - 11.00 h day 7	Nominal	Input	8	Right	F8.2	F8.2	9999,00
Walked_dist_d7_11.00_12.00	1851	Distance walked 11.00 - 12.00 h day 7	Scale	Input	8	Right	F8.2	F8.2	9999,00
Walked_dist_d7_12.00_13.00	1852	Distance walked 12.00 - 13.00 h day 7	Nominal	Input	8	Right	F8.2	F8.2	9999,00
Walked_dist_d7_13.00_14.00	1853	Distance walked 13.00 - 14.00 h day 7	Nominal	Input	8	Right	F8.2	F8.2	9999,00
Walked_dist_d7_14.00_15.00	1854	Distance walked 14.00 - 15.00 h day 7	Nominal	Input	8	Right	F8.2	F8.2	9999,00
Walked_dist_d7_15.00_16.00	1855	Distance walked 15.00 - 16.00 h day 7	Nominal	Input	8	Right	F8.2	F8.2	9999,00
Walked_dist_d7_16.00_17.00	1856	Distance walked 16.00 - 17.00 h day 7	Nominal	Input	8	Right	F8.2	F8.2	9999,00
Walked_dist_d7_17.00_18.00	1857	Distance walked 17.00 - 18.00 h day 7	Nominal	Input	8	Right	F8.2	F8.2	9999,00
Walked_dist_d7_18.00_19.00	1858	Distance walked 18.00 - 19.00 h day 7	Nominal	Input	8	Right	F8.2	F8.2	9999,00
Walked_dist_d7_19.00_20.00	1859	Distance walked 19.00 - 20.00 h day 7	Nominal	Input	8	Right	F8.2	F8.2	9999,00
Walked_dist_d7_20.00_21.00	1860	Distance walked 20.00 - 21.00 h day 7	Nominal	Input	8	Right	F8.2	F8.2	9999,00
Walked_dist_d7_21.00_22.00	1861	Distance walked 21.00 - 22.00 h day 7	Nominal	Input	8	Right	F8.2	F8.2	9999,00
Walked_dist_d7_22.00_23.00	1862	Distance walked 22.00 - 23.00 h day 7	Nominal	Input	8	Right	F8.2	F8.2	9999,00
Walked_dist_d7_23.00_24.00	1863	Distance walked 23.00 - 24.00 h day 7	Nominal	Input	8	Right	F8.2	F8.2	9999,00
Cycled_dist_d7_00.00_01.00	1864	Distance cycled 00.00 - 01.00 h day 7	Nominal	Input	8	Right	F8.2	F8.2	9999,00
Cycled_dist_d7_01.00_02.00	1865	Distance cycled 01.00 - 02.00 h day 7	Nominal	Input	8	Right	F8.2	F8.2	9999,00
Cycled_dist_d7_02.00_03.00	1866	Distance cycled 02.00 - 03.00 h day 7	Nominal	Input	8	Right	F8.2	F8.2	9999,00
Cycled_dist_d7_03.00_04.00	1867	Distance cycled 03.00 - 04.00 h day 7	Nominal	Input	8	Right	F8.2	F8.2	9999,00
Cycled_dist_d7_04.00_05.00	1868	Distance cycled 04.00 - 05.00 h day 7	Nominal	Input	8	Right	F8.2	F8.2	9999,00
Cycled_dist_d7_05.00_06.00	1869	Distance cycled 05.00 - 06.00 h day 7	Nominal	Input	8	Right	F8.2	F8.2	9999,00
Cycled_dist_d7_06.00_07.00	1870	Distance cycled 06.00 - 07.00 h day 7	Nominal	Input	8	Right	F8.2	F8.2	9999,00
Cycled_dist_d7_07.00_08.00	1871	Distance cycled 07.00 - 08.00 h day 7	Nominal	Input	8	Right	F8.2	F8.2	9999,00
Cycled_dist_d7_08.00_09.00	1872	Distance cycled 08.00 - 09.00 h day 7	Nominal	Input	8	Right	F8.2	F8.2	9999,00
Cycled_dist_d7_09.00_10.00	1873	Distance cycled 09.00 - 10.00 h day 7	Nominal	Input	8	Right	F8.2	F8.2	9999,00
Cycled_dist_d7_10.00_11.00	1874	Distance cycled 10.00 - 11.00 h day 7	Nominal	Input	8	Right	F8.2	F8.2	9999,00
Cycled_dist_d7_11.00_12.00	1875	Distance cycled 11.00 - 12.00 h day 7	Nominal	Input	8	Right	F8.2	F8.2	9999,00
Cycled_dist_d7_12.00_13.00	1876	Distance cycled 12.00 - 13.00 h day 7	Nominal	Input	8	Right	F8.2	F8.2	9999,00
Cycled_dist_d7_13.00_14.00	1877	Distance cycled 13.00 - 14.00 h day 7	Nominal	Input	8	Right	F8.2	F8.2	9999,00
Cycled_dist_d7_14.00_15.00	1878	Distance cycled 14.00 - 15.00 h day 7	Scale	Input	8	Right	F8.2	F8.2	9999,00
Cycled_dist_d7_15.00_16.00	1879	Distance cycled 15.00 - 16.00 h day 7	Nominal	Input	8	Right	F8.2	F8.2	9999,00
Cycled_dist_d7_16.00_17.00	1880	Distance cycled 16.00 - 17.00 h day 7	Nominal	Input	8	Right	F8.2	F8.2	9999,00
Cycled_dist_d7_17.00_18.00	1881	Distance cycled 17.00 - 18.00 h day 7	Nominal	Input	8	Right	F8.2	F8.2	9999,00
Cycled_dist_d7_18.00_19.00	1882	Distance cycled 18.00 - 19.00 h day 7	Nominal	Input	8	Right	F8.2	F8.2	9999,00
Cycled_dist_d7_19.00_20.00	1883	Distance cycled 19.00 - 20.00 h day 7	Nominal	Input	8	Right	F8.2	F8.2	9999,00
Cycled_dist_d7_20.00_21.00	1884	Distance cycled 20.00 - 21.00 h day 7	Nominal	Input	8	Right	F8.2	F8.2	9999,00
Cycled_dist_d7_21.00_22.00	1885	Distance cycled 21.00 - 22.00 h day 7	Nominal	Input	8	Right	F8.2	F8.2	9999,00
Cycled_dist_d7_22.00_23.00	1886	Distance cycled 22.00 - 23.00 h day 7	Nominal	Input	8	Right	F8.2	F8.2	9999,00
Cycled_dist_d7_23.00_24.00	1887	Distance cycled 23.00 - 24.00 h day 7	Nominal	Input	8	Right	F8.2	F8.2	9999,00
Walked_dist_d1	1888	Total distance walked day 1	Scale	Input	16	Right	F8.2	F8.2	9999,00
Walked_dist_d2	1889	Total distance walked day 2	Scale	Input	16	Right	F8.2	F8.2	9999,00
Walked_dist_d3	1890	Total distance walked day 3	Scale	Input	16	Right	F8.2	F8.2	9999,00
Walked_dist_d4	1891	Total distance walked day 4	Scale	Input	16	Right	F8.2	F8.2	9999,00
Walked_dist_d5	1892	Total distance walked day 5	Scale	Input	16	Right	F8.2	F8.2	9999,00
Walked_dist_d6	1893	Total distance walked day 6	Scale	Input	16	Right	F8.2	F8.2	9999,00
Walked_dist_d7	1894	Total distance walked day 7	Scale	Input	16	Right	F8.2	F8.2	9999,00
Mean_daily_walked_dist	1895	Mean distance walked per day	Scale	Input	24	Right	F8.2	F8.2	9999,00
Cycled_dist_d1	1896	Total distance cycled day 1	Scale	Input	16	Right	F8.2	F8.2	9999,00
Cycled_dist_d2	1897	Total distance cycled day 2	Scale	Input	16	Right	F8.2	F8.2	9999,00
Cycled_dist_d3	1898	Total distance cycled day 3	Scale	Input	16	Right	F8.2	F8.2	9999,00
Cycled_dist_d4	1899	Total distance cycled day 4	Scale	Input	16	Right	F8.2	F8.2	9999,00
Cycled_dist_d5	1900	Total distance cycled day 5	Scale	Input	16	Right	F8.2	F8.2	9999,00
Cycled_dist_d6	1901	Total distance cycled day 6	Scale	Input	16	Right	F8.2	F8.2	9999,00
Cycled_dist_d7	1902	Total distance cycled day 7	Scale	Input	16	Right	F8.2	F8.2	9999,00
Mean_daily_Cycled_dist	1903	Mean distance cycled per day	Scale	Input	24	Right	F8.2	F8.2	9999,00
Sed_day1	1904	Total time sedentary day 1	Scale	Input	10	Right	F8.2	F8.2	9999,00
Sed_day2	1905	Total time sedentary day 2	Scale	Input	10	Right	F8.2	F8.2	9999,00
Sed_day3	1906	Total time sedentary day 3	Scale	Input	10	Right	F8.2	F8.2	9999,00
Sed_day4	1907	Total time sedentary day 4	Scale	Input	10	Right	F8.2	F8.2	9999,00
Sed_day5	1908	Total time sedentary day 5	Scale	Input	10	Right	F8.2	F8.2	9999,00
Sed_day6	1909	Total time sedentary day 6	Scale	Input	10	Right	F8.2	F8.2	9999,00
Sed_day7	1910	Total time sedentary day 7	Scale	Input	10	Right	F8.2	F8.2	9999,00
Light_day1	1911	Total time light day 1	Scale	Input	12	Right	F8.2	F8.2	9999,00
Light_day2	1912	Total time light day 2	Scale	Input	12	Right	F8.2	F8.2	9999,00
Light_day3	1913	Total time light day 3	Scale	Input	12	Right	F8.2	F8.2	9999,00
Light_day4	1914	Total time light day 4	Scale	Input	12	Right	F8.2	F8.2	9999,00
Light_day5	1915	Total time light day 5	Scale	Input	12	Right	F8.2	F8.2	9999,00
Light_day6	1916	Total time light day 6	Scale	Input	12	Right	F8.2	F8.2	9999,00
Light_day7	1917	Total time light day 7	Scale	Input	12	Right	F8.2	F8.2	9999,00
Mod_day1	1918	Total time moderate day 1	Scale	Input	10	Right	F8.2	F8.2	9999,00
Mod_day2	1919	Total time moderate day 2	Scale	Input	10	Right	F8.2	F8.2	9999,00
Mod_day3	1920	Total time moderate day 3	Scale	Input	10	Right	F8.2	F8.2	9999,00
Mod_day4	1921	Total time moderate day 4	Scale	Input	10	Right	F8.2	F8.2	9999,00
Mod_day5	1922	Total time moderate day 5	Scale	Input	10	Right	F8.2	F8.2	9999,00
Mod_day6	1923	Total time moderate day 6	Scale	Input	10	Right	F8.2	F8.2	9999,00
Mod_day7	1924	Total time moderate day 7	Scale	Input	10	Right	F8.2	F8.2	9999,00
Vig_day1	1925	Total time vigorous day 1	Scale	Input	10	Right	F8.2	F8.2	9999,00
Vig_day2	1926	Total time vigorous day 2	Scale	Input	10	Right	F8.2	F8.2	9999,00
Vig_day3	1927	Total time vigorous day 3	Scale	Input	10	Right	F8.2	F8.2	9999,00
Vig_day4	1928	Total time vigorous day 4	Scale	Input	10	Right	F8.2	F8.2	9999,00
Vig_day5	1929	Total time vigorous day 5	Scale	Input	10	Right	F8.2	F8.2	9999,00
Vig_day6	1930	Total time vigorous day 6	Scale	Input	10	Right	F8.2	F8.2	9999,00
Vig_day7	1931	Total time vigorous day 7	Scale	Input	10	Right	F8.2	F8.2	9999,00
Valid_day1	1932	Dag 1: valid or not valid	Nominal	Input	12	Right	F8.2	F8.2	9999,00
Valid_day2	1933	Dag 2: valid or not valid	Nominal	Input	12	Right	F8.2	F8.2	9999,00
Valid_day3	1934	Dag 3: valid or not valid	Nominal	Input	12	Right	F8.2	F8.2	9999,00
Valid_day4	1935	Dag 4: valid or not valid	Nominal	Input	12	Right	F8.2	F8.2	9999,00
Valid_day5	1936	Dag 5: valid or not valid	Nominal	Input	12	Right	F8.2	F8.2	9999,00
Valid_day6	1937	Dag 6: valid or not valid	Nominal	Input	12	Right	F8.2	F8.2	9999,00
Valid_day7	1938	Dag 7: valid or not valid	Nominal	Input	12	Right	F8.2	F8.2	9999,00
Total_days_valid	1939	Total valid days	Nominal	Input	18	Right	F8.2	F8.2	9999,00
Tot_draagtijd_d1	1940	Total weartime day 1	Scale	Input	18	Right	F8.2	F8.2	9999,00
Tot_draagtijd_d2	1941	Total weartime day 2	Scale	Input	18	Right	F8.2	F8.2	9999,00
Tot_draagtijd_d3	1942	Total weartime day 3	Scale	Input	18	Right	F8.2	F8.2	9999,00
Tot_draagtijd_d4	1943	Total weartime day 4	Scale	Input	18	Right	F8.2	F8.2	9999,00
Tot_draagtijd_d5	1944	Total weartime day 5	Scale	Input	18	Right	F8.2	F8.2	9999,00
Tot_draagtijd_d6	1945	Total weartime day 6	Scale	Input	18	Right	F8.2	F8.2	9999,00
Tot_draagtijd_d7	1946	Total weartime day 7	Scale	Input	18	Right	F8.2	F8.2	9999,00
Mean_daily_weartime	1947	Mean daily weartime	Scale	Input	21	Right	F8.2	F8.2	9999,00
Mean_daily_sed	1948	Mean daily time sedentary	Scale	Input	16	Right	F8.2	F8.2	9999,00
Mean_daily_light	1949	Mean daily time light	Scale	Input	18	Right	F8.2	F8.2	9999,00
Mean_daily_mod	1950	Mean daily time moderate	Scale	Input	16	Right	F8.2	F8.2	9999,00
Mean_daily_vig	1951	Mean daily time vigorous	Scale	Input	16	Right	F8.2	F8.2	9999,00
Sed_ah_day1	1952	Total time sedentary at home day 1	Scale	Input	13	Right	F8.2	F8.2	9999,00
Sed_nah_day1	1953	Total time sedentary not at home day 1	Scale	Input	14	Right	F8.2	F8.2	9999,00
Sed_ah_day2	1954	Total time sedentary at home day 2	Scale	Input	13	Right	F8.2	F8.2	9999,00
Sed_nah_day2	1955	Total time sedentary not at home day 2	Scale	Input	14	Right	F8.2	F8.2	9999,00
Sed_ah_day3	1956	Total time sedentary at home day 3	Scale	Input	13	Right	F8.2	F8.2	9999,00
Sed_nah_day3	1957	Total time sedentary not at home day 3	Scale	Input	14	Right	F8.2	F8.2	9999,00
Sed_ah_day4	1958	Total time sedentary at home day 4	Scale	Input	13	Right	F8.2	F8.2	9999,00
Sed_nah_day4	1959	Total time sedentary not at home day 4	Scale	Input	14	Right	F8.2	F8.2	9999,00
Sed_ah_day5	1960	Total time sedentary at home day 5	Scale	Input	13	Right	F8.2	F8.2	9999,00
Sed_nah_day5	1961	Total time sedentary not at home day 5	Scale	Input	14	Right	F8.2	F8.2	9999,00
Sed_ah_day6	1962	Total time sedentary at home day 6	Scale	Input	13	Right	F8.2	F8.2	9999,00
Sed_nah_day6	1963	Total time sedentary not at home day 6	Scale	Input	14	Right	F8.2	F8.2	9999,00
Sed_ah_day7	1964	Total time sedentary at home day 7	Scale	Input	13	Right	F8.2	F8.2	9999,00
Sed_nah_day7	1965	Total time sedentary not at home day 7	Scale	Input	14	Right	F8.2	F8.2	9999,00
Mean_daily_sed_ah	1966	Mean time sedentary at home per day	Scale	Input	19	Right	F8.2	F8.2	9999,00
Mean_daily_sed_nah	1967	Mean time sedentary not at home per day	Scale	Input	20	Right	F8.2	F8.2	9999,00
Light_ah_day1	1968	Total time light at home day 1	Scale	Input	15	Right	F8.2	F8.2	9999,00
Light_nah_day1	1969	Total time light not at home day 1	Scale	Input	16	Right	F8.2	F8.2	9999,00
Light_ah_day2	1970	Total time light at home day 2	Scale	Input	15	Right	F8.2	F8.2	9999,00
Light_nah_day2	1971	Total time light not at home day 2	Scale	Input	16	Right	F8.2	F8.2	9999,00
Light_ah_day3	1972	Total time light at home day 3	Scale	Input	15	Right	F8.2	F8.2	9999,00
Light_nah_day3	1973	Total time light not at home day 3	Scale	Input	16	Right	F8.2	F8.2	9999,00
Light_ah_day4	1974	Total time light at home day 4	Scale	Input	15	Right	F8.2	F8.2	9999,00
Light_nah_day4	1975	Total time light not at home day 4	Scale	Input	16	Right	F8.2	F8.2	9999,00
Light_ah_day5	1976	Total time light at home day 5	Scale	Input	15	Right	F8.2	F8.2	9999,00
Light_nah_day5	1977	Total time light not at home day 5	Scale	Input	16	Right	F8.2	F8.2	9999,00
Light_ah_day6	1978	Total time light at home day 6	Scale	Input	15	Right	F8.2	F8.2	9999,00
Light_nah_day6	1979	Total time light not at home day 6	Scale	Input	16	Right	F8.2	F8.2	9999,00
Light_ah_day7	1980	Total time light at home day 7	Scale	Input	15	Right	F8.2	F8.2	9999,00
Light_nah_day7	1981	Total time light not at home day 7	Scale	Input	16	Right	F8.2	F8.2	9999,00
Mean_daily_light_ah	1982	Mean time light at home per day	Scale	Input	21	Right	F8.2	F8.2	9999,00
Mean_daily_light_nah	1983	Mean time light not at home per day	Scale	Input	22	Right	F8.2	F8.2	9999,00
Mod_ah_day1	1984	Total time moderate at home day 1	Scale	Input	13	Right	F8.2	F8.2	9999,00
Mod_nah_day1	1985	Total time moderate not at home day 1	Scale	Input	14	Right	F8.2	F8.2	9999,00
Mod_ah_day2	1986	Total time moderate at home day 2	Scale	Input	13	Right	F8.2	F8.2	9999,00
Mod_nah_day2	1987	Total time moderate not at home day 2	Scale	Input	14	Right	F8.2	F8.2	9999,00
Mod_ah_day3	1988	Total time moderate at home day 3	Scale	Input	13	Right	F8.2	F8.2	9999,00
Mod_nah_day3	1989	Total time moderate not at home day 3	Scale	Input	14	Right	F8.2	F8.2	9999,00
Mod_ah_day4	1990	Total time moderate at home day 4	Scale	Input	13	Right	F8.2	F8.2	9999,00
Mod_nah_day4	1991	Total time moderate not at home day 4	Scale	Input	14	Right	F8.2	F8.2	9999,00
Mod_ah_day5	1992	Total time moderate at home day 5	Scale	Input	13	Right	F8.2	F8.2	9999,00
Mod_nah_day5	1993	Total time moderate not at home day 5	Scale	Input	14	Right	F8.2	F8.2	9999,00
Mod_ah_day6	1994	Total time moderate at home day 6	Scale	Input	13	Right	F8.2	F8.2	9999,00
Mod_nah_day6	1995	Total time moderate not at home day 6	Scale	Input	14	Right	F8.2	F8.2	9999,00
Mod_ah_day7	1996	Total time moderate at home day 7	Scale	Input	13	Right	F8.2	F8.2	9999,00
Mod_nah_day7	1997	Total time moderate not at home day 7	Scale	Input	14	Right	F8.2	F8.2	9999,00
Mean_daily_mod_ah	1998	Mean time moderate at home per day	Scale	Input	19	Right	F8.2	F8.2	9999,00
[truncated: 38 more rows]

## Sheet: Sheet2
Variable Values
Value		Label
Geslacht	0	Male
	1	Female
lftd_5cat	1	65-69
	2	70-74
	3	75-79
	4	80-84
	5	85+
lftd_3cat	1	65-74 years
	2	75-84 years
	5	85+ years
	9	unknown
ISAR1	0	No
	1	Yes
	9	unknown
ISAR2	0	Nee
	2	Ja
	9	Unknown
ISAR3	0	No
	1	Yes
	9	Unknown
ISAR4	0	Yes
	1	No
	9	Unknown
ISAR_2cat	0	non-frail
	1	frail
	9	Unknown
Maand	1	January
	2	February
	3	March
	4	April
	5	May
	6	June
	7	July
	8	August
	9	September
	10	Oktober
	11	November
	12	December
Srt_dg_1	1	Sunday
	2	Monday
	3	Tuesday
	4	Wednesday
	5	Thursday
	6	Friday
	7	Saturday
Srt_dg_d2	1,00	Sunday
	2,00	Monday
	3,00	Tuesday
	4,00	Wednesday
	5,00	Thursday
	6,00	Friday
	7,00	Saturday
Srt_dg_d3	1,00	Sunday
	2,00	Monday
	3,00	Tuesday
	4,00	Wednesday
	5,00	Thursday
	6,00	Friday
	7,00	Saturday
Srt_dg_d4	1,00	Sunday
	2,00	Monday
	3,00	Tuesday
	4,00	Wednesday
	5,00	Thursday
	6,00	Friday
	7,00	Saturday
Srt_dg_d5	1,00	Sunday
	2,00	Monday
	3,00	Tuesday
	4,00	Wednesday
	5,00	Thursday
	6,00	Friday
	7,00	Saturday
Srt_dg_d6	1,00	Sunday
	2,00	Monday
	3,00	Tuesday
	4,00	Wednesday
	5,00	Thursday
	6,00	Friday
	7,00	Saturday
Srt_dg_7	1,00	Sunday
	2,00	Monday
	3,00	Tuesday
	4,00	Wednesday
	5,00	Thursday
	6,00	Friday
	7,00	Saturday
Valid_day1	,00	not valid: =9999 of <349.552
	1,00	valid: >= 349.552
Valid_day2	,00	not valid: =9999 of <349.552
	1,00	valid: >= 349.552
Valid_day3	,00	not valid: =9999 of <349.552
	1,00	valid: >= 349.552
Valid_day4	,00	not valid: =9999 of <349.552
	1,00	valid: >= 349.552
Valid_day5	,00	not valid: =9999 of <349.552
	1,00	valid: >= 349.552
Valid_day6	,00	not valid: =9999 of <349.552
	1,00	valid: >= 349.552
Valid_day7	,00	not valid: =9999 of <349.552
	1,00	valid: >= 349.552
